# Supplementary material for: Diverse protein assembly driven by metal and chelating amino acids with selectivity and tunability
Source: Nat Commun. 2019 Dec 5;10:5545. doi: 10.1038/s41467-019-13491-w (PMC6895169; doi:10.1038/s41467-019-13491-w)
Supplement: Supplementary file 4 — Source Data [file 41467_2019_13491_MOESM4_ESM.xlsx]

## Sheet: Figure 2
Fig 2c
Protein	K44Z		Protein	K44Z
Equiv. of Ni2+	3		Equiv. of Ni2+	8
Concentration (μM)	10		Concentration (μM)	10
Temperature (℃)	22		Temperature (℃)	37
Time	24hr		Time	24hr
Salt	150 mM NaCl		Salt	150 mM NaCl
	Length Distribution (nm)			Length Distribution (nm)
	31.2629			93.3705
	123.815			514.697
	62.8377			93.3705
	52.5703			2467.54
	29.1936			518.533
	126.261			159.694
	106.027			1001.57
	31.9433			2915.44
	29.3938			968.361
	255.86			185.058
	123.32			164.19
	252.27			544.898
	112.425			243.846
	215.013			1065.48
	300.386			4137.41
	398.466			1053
	535.137			3134.44
	480.947			2013.64
	900.014			1851.95
	635.969			556.494
	203.246			563.776
	93.5186			449.487
	49.5889			376.106
	119.394			1698.83
	364.703			142.063
	77.9412			148.332
	285.65			491.485
	178.753			439.322
	1547.01			320.387
	233.298			145.314
	41.7099			867.993
	1357.02			1496.56
	95.6157			785.288
	50.4099			1007.34
	118.954			1332.16
	98.7823			189.107
	152.711			693.611
	123.846			672.232
	40.7139			401.809
	221.291			1520.75
	96.9123			229.178
	118.029			490.907
	39.5448			227.884
	602.606			673.822
	232.152			481.213
	132.166			631.871
	90.1183			379.122
	111.91			797.821
	318.466			320.451
	162.052			2919.63
	430.255			1271.9
	280.298			427.018
	235.782			460.043
	72.1585			1012.5
	309			1020.31
	36.9379			185.745
	61.6977			1642.53
	309.644			140.425
	137.038			67.6291
	315.749			451.845
	294.487			2815.85
	153.272			1061.55
	921.71			107.543
	55.5664			1442.54
	202.462			718.597
	168.438			481.09
	137.195			670.117
	25.5138			2465.17
	160.273			212.553
	122.925			1216.33
	59.3103			877.271
	75.1474			2152.87
	101.3			1154.04
	297.179			956.725
	82.6945			1123.48
	189.288			873.763
	1362.49			1457.76
	880.201			363.59
	31.2744			191.99
	344.141			931.9
	231.052			73.5979
	72.9636			343.829
	98.2277			1807.83
	190.659			3235.13
	29.3109			141.771
	343.092			316.287
	481.136			58.8254
	182.381			4000.46
	49.4491			2103.63
	235.424			758.465
	66.5667			294.691
	457.158			1026.5
	75.4436			1895.32
	220.228			684.458
	180.63			459.659
	139.326			173.227
	135.652			3870.36
	186.198			2510.75
	514.536			918.957
	541.704			3683.43
	170.961			352.663
	368.186			3536.52
	80.527			1061.18
	89.5793			2017.87
	121.962			921.104
	40.0974			1561.65
	426.696			1964.59
	210.436			217.166
	85.9771			60.4637
	330.301			1082.34
	256.003			3913.27
	257.403			780.398
	530.928			793.299
	265.449			292.406
	39.2663			197.757
	65.3789			250.533
	439.923			308.868
	463.937			122.355
	192.941			561.943
	82.4213			779.76
	123.899			464.587
	256.595			659.695
	684.491			980.063
	93.3742			211.176
	321.675			3733.97
	849.528			157.285
	1367.54			1850.36
	575.56			402.763
	506.795			1425.2
	36.0225			120.147
	820.416			1270.66
	135.954			217.139
	32.9685			329.136
	108.981			1324.62
	19.2999			977.862
	79.6905			1194.2
	183.453			794.32
	197.307			1729.67
	103.447			1311.06
	473.151			427.347
	177.917			230.735
	33.1532			2548.75
	209.259			680.824
	39.89			356.925
	113.585			237.007
	75.3568			928.969
	283.388			1303.14
	166.364			372.075
	178.126			422.456
	532.179			185.535
	60.2343			640.976
	72.0953			446.762
	56.8201			218.6
	45.481			2325.77
	1515.21			326.006
	201.266			987.107
	52.841			213.918
	216.216			1080.75
	226.308			448.427
	56.3514			1275.07
	181.146			3602.26
	196.205			723.092
	28.4528			955.489
	217.998			1277.14
	80.9898			580.892
	591.882			2380.77
	366.388			4308.17
	35.8523			101.099
	162.117			638.275
	211.7			1158.92
	128.716			516.681
	73.4854			366.737
	477.594			3163.43
	1073.77			1251.92
	348.778			2006.71
	178.025			348.547
	592.256			1706.88
	123.879			1059.73
	199.56			1049
	682.439			310.856
	58.748			217.48
	749.473			1960.55
	410.944			181.163
	57.7514			154.165
	76.98			660.46
	116.319			500
	65.2789			2270.8
	26.0065			2573.11
	38.6753			1092.92
	46.5982			2278.58
	309.139			186.523
	203.383			1646.22
	962.64			141.644
	295.985			970.956
	1213.36			467.836
	349.009			1986.52
	120.108			71.458
	266.97			767.825
	76.0678			2554.75
	29.1936			728.887
	305.997			398.115
	821.719			753.045
	20.643			1586.94
	946.003			2694.57
	516.565			179.962
	141.782			87.1563
	591.88			1233.85
	57.7476			499.807
	66.5492			91.6389
	261.713			321.43
	87.7131			2323.02
	162.653			1007.65
	33.6131			1460.49
	397.095			93.9947
	30.1813			522.76
	341.475			880.143
	1152.84			279.126
	339.701			116.14
	367.849			320.148
	191.806			143.885
	367.5			177.936
	198.897			319.791
	143.682			269.434
	69.3591			685.301
	561.413			335.265
	132.285			1808.71
	748.466			2088.98
	189.238			154.287
	1117.71			315.473
	21.5998			328.247
	564.602			464.772
	334.667			1121.35
	187.968			814.968
	23.4413			3172.92
	94.7552			2321.38
	177.367			2407.19
	98.3351			748.308
	83.1528			525.829
	123.38			706.345
	180.624			1222.3
	1172.59			5746.1
	1077.21			699.445
	254.435			946.483
	44.906			1013.25
	148.93			136.083
	39.763			2354.56
	156.709			1445.53
	229.598			2021.89
	71.4937			127.036
	615.048			1793.73
	70.9963			1817.57
	542.717			168.834
	548.15			361.904
	308.011			2365.58
	478.246			580.048
	57.3289			261.605
	215.839			913.216
	757.851			2164.93
	92.8765
	299.715
	164.679
	219.135
	285.773
	712.591
	592.895
	247.669
	343.99
	88.8625
	99.6923
	186.835
	272.563
	149.363
	143.481
	169.523
	646.064
	435.195
	250.486
	259.744
	121.77
	63.9348
	51.3645
	114.745
	232.937
	512.474
	45.0237
	185.595
	282.926
	100.719
	372.759
	737.323
	109.369
	571.894
	107.489
	491.028
	1604.85
	168.51
	560.469
	287.374
	64.7706
	642.489
	35.2335
	785.464
	429.894
	1107.12
	129.23
	251.602
	218.981
	301.352
	676.943
	95.9743
	37.3587
	128.485
	80.8783
	136.165
	353.959

## Sheet: Figure 3
Figure 3a																																														Figure 3c
Protein	K44Z		Protein	K44Z		Protein	K44Z		Protein	K44Z		Protein	K44Z		Protein	K44Z		Protein	K44Z		Protein	K44Z		Protein	K44Z		Protein	K44Z		Protein	K44Z		Protein	K44Z		Protein	K44Z		Protein	K44Z		Protein	K44Z			Protein	K44Z		Protein
Equiv. of Ni2+	1		Equiv. of Ni2+	3		Equiv. of Ni2+	5		Equiv. of Ni2+	1		Equiv. of Ni2+	3		Equiv. of Ni2+	6		Equiv. of Ni2+	8		Equiv. of Ni2+	12		Equiv. of Ni2+	1		Equiv. of Ni2+	2		Equiv. of Ni2+	3		Equiv. of Ni2+	6		Equiv. of Ni2+	8		Equiv. of Ni2+	12		Equiv. of Ni2+	18			Equiv. of Ni2+	3		Equiv. of Ni2+
Concentration (μM)	10		Concentration (μM)	10		Concentration (μM)	10		Concentration (μM)	10		Concentration (μM)	10		Concentration (μM)	10		Concentration (μM)	10		Concentration (μM)	10		Concentration (μM)	10		Concentration (μM)	10		Concentration (μM)	10		Concentration (μM)	10		Concentration (μM)	10		Concentration (μM)	10		Concentration (μM)	10			Concentration (μM)	2.5		Concentration (μM)
Temperature (℃)	4		Temperature (℃)	4		Temperature (℃)	4		Temperature (℃)	22		Temperature (℃)	22		Temperature (℃)	22		Temperature (℃)	22		Temperature (℃)	22		Temperature (℃)	37		Temperature (℃)	37		Temperature (℃)	37		Temperature (℃)	37		Temperature (℃)	37		Temperature (℃)	37		Temperature (℃)	37			Temperature (℃)	37		Temperature (℃)
Time	24hr		Time	24hr		Time	24hr		Time	24hr		Time	24hr		Time	24hr		Time	24hr		Time	24hr		Time	24hr		Time	24hr		Time	24hr		Time	24hr		Time	24hr		Time	24hr		Time	24hr			Time	24hr		Time
Salt	150 mM NaCl		Salt	150 mM NaCl		Salt	150 mM NaCl		Salt	150 mM NaCl		Salt	150 mM NaCl		Salt	150 mM NaCl		Salt	150 mM NaCl		Salt	150 mM NaCl		Salt	150 mM NaCl		Salt	150 mM NaCl		Salt	150 mM NaCl		Salt	150 mM NaCl		Salt	150 mM NaCl		Salt	150 mM NaCl		Salt	150 mM NaCl			Salt	150 mM NaCl		Salt
	Length Distribution (nm)			Length Distribution (nm)			Length Distribution (nm)			Length Distribution (nm)			Length Distribution (nm)			Length Distribution (nm)			Length Distribution (nm)			Length Distribution (nm)			Length Distribution (nm)			Length Distribution (nm)			Length Distribution (nm)			Length Distribution (nm)			Length Distribution (nm)			Length Distribution (nm)			Length Distribution (nm)				Length Distribution (nm)
	91.9828			35.4731			104.952			50.1802			31.2629			144.271			54.2801			26.6084			76.6007			153.357			139.798			34.7543			398.606			74.0262			107.881				6.13064
	10.4211			60.6134			88.3057			42.057			123.815			57.0159			118.539			19.4566			24.7213			111.108			105.14			35.2617			361.561			44.6367			187.498				9.88536
	25.6326			223.002			55.9152			31.4115			62.8377			264.427			73.8779			60.7237			37.809			12.912			70.2913			35.4973			524.498			76.2093			59.0452				10.9668
	41.3247			311.865			87.2419			8.50983			52.5703			97.8357			184.186			16.3099			14.8299			30.4837			73.4774			35.808			116.22			22.4861			20.2523				11.4925
	8.48217			52.3175			143.024			8.61555			29.1936			94.8838			423.267			32.6199			29.2289			28.5388			78.966			37.1691			510.651			35.7132			28.678				14.3432
	34.9535			630.898			80.9153			8.50983			126.261			1077.99			92.4022			43.5062			11.3576			25.824			36.7387			37.9633			479.055			77.6305			14.5403				14.9428
	20.0454			343.493			90.1751			20.5825			106.027			33.9977			117.005			33.3948			10.2827			18.8495			20.9698			41.6994			722.498			405.987			47.6293				15.6
	31.1041			154.445			90.5833			9.51428			31.9433			745.874			71.4264			37.5483			9.19713			17.5739			125.216			43.063			1350.04			205.565			61.8605				16.9565
	78.0544			67.7679			15.232			60.0682			29.3938			508.397			157.962			43.1176			12.3392			26.1396			165.916			43.9485			1798.59			23.2039			141.597				16.9833
	86.5913			94.2388			71.1466			20.0026			255.86			320.117			182.38			25.7883			12.3392			81.8298			177.108			43.9814			264.869			92.7126			113.251				17.0595
	22.3486			93.2405			64.9295			13.2519			123.32			854.259			345.656			48.6444			58.9306			77.7712			393.01			44.6481			522.628			190.183			29.4419				17.8211
	13.5064			146.063			37.1586			17.6976			252.27			701.562			42.2743			47.5512			36.9718			62.3656			26.2704			45.1238			155.233			48.9025			32.1206				18.3919
	22.7115			87.1043			109.98			10.8479			112.425			76.0029			158.736			21.4571			6.62366			50.4532			376.71			46.1954			172.328			157.611			121.866				18.6456
	16.8246			160.373			217.809			20.0026			215.013			445.773			181.036			39.4614			11.1082			33.4341			37.6872			46.2272			1374.63			39.3279			39.554				19.0073
	24.2626			820.577			233.355			19.5911			300.386			36.06			140.219			40.2095			9.36727			14.2215			48.0174			47.2585			317.45			39.6771			25.8883				20.2404
	8.54217			626.465			24.8358			6.01736			398.466			71.884			19.6571			38.9132			5.97049			46.3194			28.6583			47.3565			563.18			100.241			47.6293				20.2843
	38.0332			720.319			160.129			12.4051			535.137			151.775			597.444			41.5823			13.0912			30.1683			25.2328			48.0182			277.707			194.712			89.9387				20.3792
	19.1743			133.659			142.978			25.7062			480.947			89.3451			383.768			18.319			76.4085			14.125			361.018			48.2829			538.119			102.414			38.2496				20.4114
	26.0887			64.7884			132.045			76.92			900.014			572.677			216.361			18.6511			15.2218			19.9758			72.0261			49.0052			3083.14			152.996			92.6747				20.8802
	16.862			166.879			232.752			9.15335			635.969			816.481			278.142			16.7433			18.3276			62.056			119.263			50.1503			1033.84			44.3843			113.191				21.5439
	9.64873			204.038			71.8589			35.3287			203.246			263.712			31.9429			30.3112			39.4997			26.1396			19.4099			50.9249			613.261			221.78			54.7342				22.6572
	15.743			110.676			77.1747			16.9596			93.5186			161.546			626.54			16.7433			28.2963			25.2352			210.668			51.195			568.592			186.535			69.336				23.3045
	16.862			395.331			75.105			32.5151			49.5889			388.672			73.7143			19.1919			57.231			23.3799			172.097			52.3247			53.2792			139.083			55.8363				23.3045
	60.1769			38.5742			51.1588			25.0244			119.394			319.009			30.3932			22.6178			17.6026			20.7147			175.184			54.2375			643.321			54.1404			18.9024				23.5469
	43.4903			211.287			143.176			34.5875			364.703			94.0714			42.9122			23.1101			22.2164			36.3706			265.821			54.3999			778.288			27.5149			86.463				24.4334
	18.0859			146.239			77.6696			22.954			77.9412			105.689			130.341			96.5905			68.7255			63.7934			207.129			54.9513			276.088			13.2257			39.0158				24.5893
	40.4569			164.133			286.853			32.2617			285.65			165.577			110.601			19.1919			21.1089			39.2964			41.4936			55.217			761.594			117.775			62.4571				25.343
	68.4762			442.779			45.9121			19.7589			178.753			1565.03			166.398			29.49			17.0487			19.9073			877.866			55.4661			1165.07			112.237			147.46				25.7846
	18.3963			208.62			91.76			12.641			1547.01			48.5473			74.7311			46.1758			18.5137			22.0566			222.054			56.1749			640.026			81.0579			70.4718				26.2069
	18.5665			190.28			62.6316			37.4646			233.298			271.707			89.9798			32.6199			12.9331			108.803			453.399			56.919			813.442			16.2822			250.797				26.362
	32.5276			225.342			55.1766			29.3455			41.7099			88.8689			80.0418			44.3448			9.44017			49.6239			67.5173			57.2314			129.461			44.9114			23.3099				26.362
	47.7427			210.403			148.515			28.6304			1357.02			554.913			221.879			29.4553			9.44017			19.2796			241.826			57.4533			428.959			28.2501			113.054				26.362
	29.9297			731.203			85.1706			29.0348			95.6157			687.697			392.858			28.9649			10.603			136.431			162.049			58.4596			523.922			99.5473			28.2322				27.417
	60.324			235.653			142.045			10.2232			50.4099			670.805			843.428			41.181			9.14509			94.8005			611.091			58.6417			187.03			142.873			73.0957				27.6623
	15.8624			107.249			25.676			15.9897			118.954			289.66			532.578			22.6178			9.44017			49.5963			43.7907			60.4317			1418.92			74.8523			54.2882				27.6623
	19.9703			81.4612			79.6998			2.07816			98.7823			205.426			216.515			14.3048			35.9185			32.1162			114.153			61.114			533.382			41.4623			22.1948				27.7728
	25.5774			189.728			45.1352			12.5035			152.711			610.862			36.8571			37.4391			10.7952			57.3881			338.662			62.4889			1244.94			91.4111			46.1715				28.2012
	37.9539			27.9414			259.572			27.064			123.846			36.5574			62.7895			12.222			15.753			125.767			38.233			63.698			498.534			43.646			75.6664				28.5549
	32.6049			91.5918			33.6418			15.1292			40.7139			882.971			152.809			14.0886			11.1082			39.1919			116.524			63.8952			1068.17			43.1105			15.9944				28.5703
	27.7449			82.9935			54.48			39.2106			221.291			173.472			117.764			20.3309			19.628			23.2039			44.0052			64.1945			209.009			22.9671			59.7186				29.2064
	33.7625			192.639			62.803			22.4979			96.9123			779.865			27.4717			28.1044			41.3979			19.9073			150.661			64.5256			181.829			92.3556			35.9119				29.463
	55.8617			90.7536			44.2489			24.9725			118.029			481.704			105.633			35.388			37.0274			23.6704			26.1133			65.4279			1179.8			91.3212			156.966				30.0531
	57.9396			376.682			42.3539			6.57172			39.5448			480.058			148.187			48.4042			108.244			34.5201			126.208			66.267			261.39			89.0904			68.2912				30.1899
	26.257			133.707			68.0571			8.36443			602.606			69.7005			56.0315			42.4751			58.8025			50.9172			40.7607			66.3074			264.754			98.2738			92.3511				30.2611
	81.3865			40.7735			77.5405			101.629			232.152			681.1			70.3313			23.2865			45.5452			102.659			56.6291			67.0672			161.914			19.2796			60.906				30.8061
	13.5064			347.543			153.233			36.8251			132.166			270.81			79.9233			27.5158			35.0882			19.2796			17.4689			68.4256			80.3956			119.687			24.8465				31.2401
	40.8132			214.336			119.712			5.41918			90.1183			564.614			86			14.5881			12.6111			26.9123			30.1322			70.2016			132.252			109.912			172.296				31.6788
	34.5531			240.155			35.959			33.0029			111.91			172.287			32.7824			25.0112			19.061			40.36			16.697			70.2866			833.587			183.551			16.0603				32.0144
	16.8246			102.645			52.1719			57.8087			318.466			378.091			49.0571			21.3082			44.8169			97.8891			377.622			73.3168			212.809			50.8035			20.9704				32.0723
	23.1607			47.3406			79.9334			17.877			162.052			142.127			12.529			20.4813			16.3927			72.8164			44.5954			73.5076			701.665			44.5141			74.3108				32.0723
	24.6251			87.7736			52.1719			13.0445			430.255			1394.9			70.4048			29.7663			39.3607			19.3503			166.963			75.1566			952.227			154.889			51.96				32.0723
	22.8835			36.8697			28.7436			18.5178			280.298			102.347			12.529			46.1315			42.7342			31.9288			173.456			75.6353			353.581			41.3303			68.6328				32.3061
	12.3889			101.008			39.3767			14.9858			235.782			224.185			76.852			19.8728			27.0325			58.8692			149.162			76.4415			1156.14			81.8164			61.8605				32.3061
	24.2989			71.0109			39.0158			10.5966			72.1585			461.282			55.4357			14.9346			31.981			18.4835			75.623			76.8898			118.947			98.5985			79.9656				32.6537
	52.1774			58.2961			15.5081			12.5035			309			167.554			125.445			46.5166			24.1389			96.4348			68.1836			77.2647			2567.36			37.1513			56.8858				33.0145
	19.1009			62.9481			100.393			11.3064			36.9379			725.574			233.343			11.5329			19.2043			27.2655			58.262			78.7443			1246.02			70.798			61.8605				33.4666
	54.6966			417.336			154.077			10.0097			61.6977			192.667			224.108			14.5881			5.85455			28.2984			171.848			78.9167			695.331			211.568			137.247				33.6242
	11.2724			201.029			29.3764			13.0113			309.644			61.3566			179.543			17.4025			11.7675			97.4929			128.47			81.244			278.191			46.0531			25.3936				33.9407
	14.364			176.339			9.51534			31.7217			137.038			604.778			289.069			18.0943			28.3205			78.7216			19.1165			82.5787			129.631			157.79			69.2841				34.7385
	15.0484			55.7182			55.0997			48.3333			315.749			964.102			761.009			26.8762			25.9984			17.0208			15.6487			82.8032			884.479			200.219			39.0158				34.8826
	13.6914			116			44.4084			8.41591			294.487			316.075			70.7009			20.3309			24.8939			25.2893			907.963			84.1049			1018.24			404.934			69.0146				36.5681
	56.294			170.793			80.7391			7.2587			153.272			353.907			37.1833			14.5881			39.2735			31.9288			113.061			84.8518			337.074			125.786			112.771				36.9435
	20.468			227.134			146.168			5.95094			921.71			852.678			85.7187			29.49			27.3351			18.8495			64.2874			87.5706			636.878			271.036			85.3927				36.9435
	62.2245			86.1096			26.9659			10.5966			55.5664			814.732			424.653			45.4612			30.735			26.6572			128.962			88.2406			1788.26			43.6773			105.07				37.417
	21.3046			163.284			30.3243			9.56857			202.462			97.473			128.219			49.9644			38.6577			38.7007			247.18			88.3109			118.827			104.014			27.7792				37.6498
	87.2631			360.253			62.983			28.3118			168.438			343.928			302.804			11.796			36.3548			20.4491			59.9196			89.114			1404.97			35.3416			51.4489				37.9159
	37.2851			601.428			67.2021			22.954			137.195			454.417			756.192			20.4813			21.0764			89.0861			27.9933			89.5137			546.855			60.2527			35.7645				38.2367
	44.435			320.987			289.98			7.99484			25.5138			455.041			238.099			12.7946			17.7191			10.5857			98.4748			90.6747			1151.65			83.4012			86.4389				38.3431
	15.8624			136.144			174.985			29.3034			160.273			97.1363			224.219			18.207			29.8524			31.061			249.067			91.5021			704.819			75.561			53.6221				39.2552
	19.0679			158.503			49.0409			13.0445			122.925			887.405			708.576			28.502			55.1451			16.6146			119.42			91.5195			726.94			131.116			34.4701				39.6934
	48.1615			159.138			58.8731			13.9717			59.3103			112.467			28.655			41.7052			85.295			23.3799			210.502			92.3261			298.448			106.128			108.558				40.7229
	94.7544			175.33			30.9248			44.512			75.1474			1019.63			93.5653			23.2865			38.2835			8.90281			228.427			92.8586			146.959			46.7891			77.0658				40.8767
	16.6744			120.718			58.2936			9.20041			101.3			894.411			93.0151			14.3761			50.5122			23.3847			95.2078			93.6409			193.636			44.6673			55.5398				41.7096
	56.022			89.4522			51.9545			7.99484			297.179			118.311			93.5652			27.5158			37.7062			23.8429			81.8213			97.1561			706.566			21.0419			9.31035				42.5222
	8.54217			278.403			43.4096			9.24202			82.6945			42.5453			39.9994			38.6229			15.9261			19.8385			25.896			98.2302			986.092			74.4679			52.4259				42.9395
	12.1324			69.9685			95.4066			9.29381			189.288			399.093			103.832			58.455			107.099			27.2655			1003.42			98.3432			1115.21			65.5056			47.3399				44.1587
	15.9415			193.698			195.972			8.56847			1362.49			37.3147			186.824			20.6306			31.6362			15.6837			191.755			98.9176			1039.42			147.619			22.7592				44.2147
	21.3407			442.01			141.635			12.082			880.201			86.617			73.0634			27.7748			28.9667			25.6647			46.9857			99.4268			78.6081			103.091			56.7818				44.8565
	6.72985			360.421			101.476			10.3908			31.2744			362.791			134.134			24.3601			15.7094			28.2501			19.9837			99.5653			1823.3			39.2964			37.8328				45.0925
	18.1207			166.726			152.819			20.0626			344.141			209.02			154.573			26.2601			26.7008			3.69669			46.1367			100.152			537.049			221.876			17.5089				45.2174
	13.5064			345.318			28.645			28.0406			231.052			635.338			34.4876			20.23			10.0043			8.42976			20.9051			100.651			438.916			22.4861			21.6157				45.6281
	14.6244			511.098			17.154			9.47787			72.9636			463.506			91.173			19.2451			14.995			17.5739			46.0141			101.398			695.542			87.6358			103.918				46.585
	13.8739			130.143			186.511			13.1434			98.2277			274.795			98.0701			33.6694			16.8871			31.061			174.441			101.556			163.043			28.4429			56.1076				47.3847
	12.3889			1038.01			94.4162			7.2587			190.659			429.31			206.272			28.7878			18.9166			51.6652			39.9674			102.489			112.481			86.1099			102.489				47.3847
	3.17248			161.515			109.286			18.5876			29.3109			425.994			222.496			33.3642			26.7521			14.8789			62.1419			109.567			541.795			158.199			45.9805				47.4205
	14.1878			192.418			138.523			27.9588			343.092			241.732			232.118			11.5329			12.6111			12.5905			67.9345			110.942			423.69			39.3541			82.25				47.5445
	16.3314			86.6607			46.9179			16.8318			481.136			169.24			112.304			11.5329			19.2043			79.2618			74.959			111.229			3277.43			16.8595			64.5817				47.6236
	4.62465			38.5742			132.894			2.93896			182.381			42.9286			135.962			27.1414			15.753			12.0356			110.694			112.234			142.201			21.1714			32.5131				47.6499
	7.18201			142.597			99.6186			58.955			49.4491			363.705			354.012			30.8134			8.19636			41.7252			46.9863			115.289			78.6081			45.1542			53.9746				48.467
	32.9442			410.086			13.5614			17.7903			235.424			324.699			182.007			15.9932			22.4924			38.5946			230.945			117.3			279.899			232.118			80.3975				49.1276
	7.93121			140.467			27.3824			18.5876			66.5667			49.981			515.899			39.8998			14.0996			11.5725			221.956			120.224			975.674			49.07			16.2566				49.7114
	12.0805			279.509			358.315			12.082			457.158			165.484			616.251			23.592			12.6653			14.9705			70.9896			125.589			90.9739			110.041			33.5689				49.7329
	14.1878			157.322			110.291			21.2339			75.4436			273.501			137.814			20.23			19.061			66.8682			82.4634			126.547			1134.62			54.9553			38.7984				50.331
	10.0948			267.619			28.5955			10.3908			220.228			166.513			195.283			14.3048			32.216			15.2419			64.5214			128.03			970.358			198.309			65.1712				50.9083
	32.7012			287.739			133.872			59.957			180.63			48.9879			42.0595			24.4858			8.44355			169.436			248.92			129.224			456.699			51.648			96.3902				51.4572
	30.2843			94.1462			92.4033			13.0445			139.326			140.354			94.847			33.4866			84.2692			42.7358			73.1677			129.354			169.291			103.362			59.6153				51.5936
	15.5823			159.381			57.7083			23.6947			135.652			1002.02			74.2854			15.9932			61.5368			8.90281			140.101			129.864			1158.32			91.1939			106.953				51.6523
	15.0901			104.686			47.8435			8.41591			186.198			93.7465			36.939			57.7747			29.2961			63.8576			150.711			129.958			1085.63			41.3303			114.622				51.6523
	50.5237			346.361			116.903			13.7222			514.536			183.028			239.554			35.7619			11.1082			97.5955			291.735			130.19			312.313			42.9199			64.8472				53.1645
	106.581			103.231			16.5667			14.1559			541.704			49.981			156.036			5.15766			11.7091			83.6789			366.166			130.543			585.556			86.5955			43.6452				53.8539
	23.7936			327.358			43.7343			7.49291			170.961			1046.58			213.068			12.138			26.5463			7.39338			24.8568			132.494			943.932			201.899			101.547				54.6172
	17.7347			155.347			19.0307			35.3287			368.186			120.144			195.085			13.1883			16.5592			8.42976			31.2975			133.454			160.972			86.5243			81.0354				54.8921
	16.5608			87.5101			251.542			13.7222			80.527			718.937			36.8571			28.7878			71.4926			55.5735			296.791			134.633			268.833			107.687			86.1518				54.9724
	5.60821			63.9321			416.481			10.8384			89.5793			1254.14			87.305			14.3761			12.6111			33.475			30.6897			135.268			963.616			195.442			111.286				55.5932
	70.2707			246.702			142.477			20.4675			121.962			120.647			62.1814			88.3553			16.6417			43.6773			211.066			136.471			172.643			94.4283			157.909				55.7261
	25.8951			109.482			126.815			15.3278			40.0974			209.323			348.898			50.0667			14.9032			23.6704			37.6872			136.968			97.2141			39.2964			37.2698				55.7987
	17.4126			154.705			54.9969			6.70186			426.696			334.272			433.967			35.8762			16.5592			14.125			66.25			137.612			52.0783			102.68			23.3099				56.0457
	13.5064			143.981			99.3003			12.641			210.436			168.46			27.4717			22.6178			10.0043			34.7568			44.6849			139.942			148.904			106.8			33.4743				56.8676
	29.9297			58.3383			51.4895			10.8781			85.9771			134.115			541.794			22.9323			14.0996			191.984			89.4751			140.568			140.324			95.9387			24.7613				57.1963
	26.0887			138.535			73.7614			4.73893			330.301			186.082			230.737			14.9346			19.2043			195.1			372.868			140.743			113.533			28.2501			54.2882				58.1149
	48.4258			186.483			79.3975			15.7995			256.003			276.174			96.6769			30.345			20.4825			152.364			171.542			141.03			422.701			174.107			50.4921				58.2407
	43.6413			131.21			157.882			14.6948			257.403			458.981			46.6857			58.0087			12.4469			50.7349			336.67			141.423			801.545			142.216			27.9689				58.2407
	45.2148			183.753			86.902			7.07796			530.928			656.115			355.301			37.4391			20.449			89.9318			111.518			142.471			87.5279			17.26			39.554				58.5213
	42.592			97.2544			305.91			12.641			265.449			32.6307			208.264			14.7277			12.6111			53.3722			102.825			145.62			375.948			33.719			53.8777				58.9862
	17.1211			442.599			64.9949			5.65321			39.2663			203.635			339.288			20.6306			15.9261			55.9411			418.764			146.488			474.315			35.0699			56.5766				59.96
	13.5064			113.406			112.863			10.5966			65.3789			1021.64			94.0743			10.8942			13.0912			112.468			81.6345			146.769			1339.74			32.0996			39.9264				60.8757
	14.5813			131.698			110.654			5.87792			439.923			588.795			111.511			21.5048			23.4474			50.8826			129.505			147.077			2498.8			29.8037			35.0177				61.5664
	29.3688			523.309			35.1231			21.5568			463.937			1049.94			151.389			44.1598			19.3111			10.0561			21.7009			150.516			456.22			166.121			55.4251				61.7736
	48.7778			354.556			173.932			12.1177			192.941			138.366			79.3166			62.8109			21.5905			96.9272			40.0145			150.536			385.682			17.5739			68.6328				61.8557
	42.0901			572.957			211.007			22.4787			82.4213			23.0734			68.8439			32.6825			14.0996			30.3939			279.199			150.933			130.916			152.34			51.0833				62.42
	16.5608			224.78			20.4635			9.20041			123.899			220.345			98.6021			24.6938			23.7643			91.4866			152.295			151.05			1515.2			87.7028			75.2962				62.5259
	17.5565			265.753			212.701			7.99484			256.595			718.028			101.816			30.4123			28.9193			21.5552			419.447			151.318			1031.98			79.509			125.427				63.0265
	22.1222			265.601			73.9546			23.8038			684.491			245.448			37.4261			23.0657			29.7604			25.181			33.8979			152.202			610.616			79.1752			70.2781				63.3047
	15.9415			374.738			34.6772			55.6575			93.3742			34.4619			139.969			39.4021			11.7091			25.181			312.296			153.383			542.129			28.2501			72.3664				63.4524
	22.5447			214.264			31.424			33.689			321.675			550.35			158.586			17.1657			8.52435			23.145			68.156			153.432			253.269			108.381			33.5689				63.484
	52.8901			226.601			56.1425			29.3503			849.528			423.091			74.8925			23.9792			22.0927			28.1532			61.3794			157.089			520.848			62.3054			78.5716				63.6787
	16.5608			119.259			23.3683			16.7547			1367.54			188.946			28.0157			29.49			27.6344			42.9339			130.931			159.141			454.811			29.8037			27.0466				63.8326
	14.6244			126.063			41.5445			18.6803			575.56			285.144			216.376			21.647			22.4924			107.297			282.852			159.847			218.361			56.8137			52.5266				63.9029
	29.3562			116.345			58.0991			21.6767			506.795			261.244			42.0595			29.49			25.8662			61.479			663.679			161.153			581.342			31.5846			66.1385				64.108
	39.9652			365.698			81.5943			20.0195			36.0225			260.149			57.3626			15.9932			29.9213			18.8495			111.608			162.515			106.282			121.007			40.3215				64.1837
	22.5726			188.752			28.645			8.81689			820.416			30.4225			35.4374			21.8821			11.7675			12.912			149.004			164.806			47.5898			156.868			100.28				64.6317
	50.8658			119.383			309.783			85.4689			135.954			252.803			199.089			20.0777			18.3276			28.1532			110.364			165.443			489.544			229.433			94.4226				65.3626
	48.15			149.231			189.943			12.3995			32.9685			31.481			167.378			4.29143			28.1018			14.8789			57.0861			166.939			646.376			199.296			38.3876				65.6016
	42.4005			48.7482			90.5171			10.0528			108.981			513.281			183.127			32.6825			30.4661			41.7252			293.528			167.884			586.672			227.46			62.6347				65.7096
	23.5812			176.239			23.7883			7.49291			19.2999			95.348			1101.97			21.8353			4.68364			52.7345			22.1307			168.157			976.687			72.8048			93.2623				65.7663
	83.1674			130.371			68.4233			13.532			79.6905			278.02			59.0737			14.9346			5.23646			29.8037			16.5838			169.04			539.374			18.8495			66.8288				66.6008
	46.3062			274.722			30.4639			23.3088			183.453			146.545			503.851			14.3048			6.82751			28.1532			183.32			169.478			257.289			31.4545			82.3039				66.8035
	52.5738			114.419			38.0613			12.469			197.307			69.2202			68.9753			15.9932			13.0912			13.2257			92.7388			170.003			1580.61			19.8385			23.2645				67.2484
	10.1569			260.426			48.5189			15.1292			103.447			60.1681			44.2968						8.44355			61.7691			29.1794			170.297			995.956			169.5			32.5131				67.2975
	36.518			71.5304			185.283			10.5148			473.151			37.2048			166.224						14.0509			38.912			23.3726			170.481			688.063			38.3459			24.7613				67.8877
	158.922			294.378			26.5962			17.0865			177.917			163.905			110.664						20.449			98.6487			631.625			170.784			789.15			64.7966			83.2067				67.9809
	21.546			246.832			221.846			18.5178			33.1532			155.456			566.987						13.0912			17.5739			275.432			171.642			275.098			93.7065			25.0161				68.0611
	16.6744			34.1267			20.255			22.6891			209.259			137.038			307.538						22.2781			39.8146			21.7009			172.716			921.954			144.445			11.3564				68.5316
	19.1666			265.996			54.35			7.2587			39.89			504.741			413.818						14.2447			47.5998			13.5869			173.407			203.427			45.3956			26.0105				69.0059
	24.1609			107.347			55.1742			7.2587			113.585			35.3998			542.076						4.22177			36.5206			224.224			176.624			1444.87			31.9288			11.7228				70.3383
	42.5556			273.473			75.0936			5.41918			75.3568			309.68			45.9032						5.85455			29.8037			161.048			177.936			451.788			84.9299			48.89				70.5697
	27.1289			31.2432			230.719			5.25738			283.388			487.913			35.7765						17.6026			41.856			28.2612			178.965			143.842			105.231			127.835				70.9934
	25.4294			71.7632			43.7343			8.56847			166.364			166.371			41.1892						11.7675			87.7629			93.0314			180.33			130.061			31.3675			300.746				71.1892
	21.4289			361.455			114.291			9.34017			178.126			277.206			292.644						13.655			6.81636			244.305			181.53			812.64			44.6673			98.2956				71.8073
	25.0807			212.928			69.4721			21.1932			532.179			399.003			262.753						15.4009			15.2419			239.327			182.214			395.301			393.045			53.7992				72.6849
	11.2724			300.047			160.617			21.0705			60.2343			56.2275			276.105						19.2043			9.91927			943.355			182.448			104.291			36.4082			110.448				73.0269
	9.51745			177.441			57.2158			31.6126			72.0953			37.2048			53.9091						20.8474			147.261			228.249			185.348			1026.08			121.881			59.1882				74.8689
	17.7347			303.191			67.8072			74.2211			56.8201			30.4225			172.36						22.7349			30.8928			54.6576			185.601			1276.23			51.7537			25.7655				75.2377
	21.7783			160.096			228.809			11.3445			45.481			78.4189			221.227						15.2668			28.1532			317.063			185.729			1634.49			204.015			42.2921				76.4568
	123.318			41.5947			68.9047			27.3249			1515.21			75.6106			46.9436						17.6026			9.35197			252.941			186.621			149.56			67.8782			19.777				76.6207
	50.1913			51.9569			97.5191			17.9211			201.266			40.4734			104.58						27.45			16.5321			125.227			187.389			99.3734			64.8965			26.7321				76.8193
	56.7004			77.8814			333.927			34.9344			52.841			700.907			120.364						10.603			33.475			32.5983			187.558			2865.04			182.413			24.889				77.2461
	20.5906			156.432			130.567			33.7789			216.216			311.334			67.0669						8.27958			46.7599			55.2667			190.001			494.48			82.5732			19.777				77.881
	74.4438			291.179			125.581			20.6356			226.308			265.64			106.681						16.7649			54.3803			234.897			191.857			440.87			28.8721			17.5691				78.2724
	17.4126			93.0703			15.5081			40.9877			56.3514			464.944			25.6533						11.7675			26.9123			166.963			195.566			970.268			51.7466			36.3508				78.8318
	8.54217			96.9791			143.923			35.3287			181.146			497.974			117.468						6.30554			34.0818			14.0809			196.137			321.473			39.0172			50.4111				79.105
	28.2248			331.12			54.9196			29.1684			196.205			278.993			411.287						15.753			116.119			16.0755			198.771			187.793			28.8721			31.2194				79.1459
	28.0635			232.148			117.758			15.384			28.4528			570.339			149.52						13.3504			110.283			23.5997			199.381			956.606			14.9705			16.2566				79.1531
	32.7589			358.052			116.551			38.8232			217.998			352.939			656.117						13.0912			93.9245			334.931			199.588			2154.54			21.4917			209.847				79.5446
	19.9703			246.031			84.4888			92.2805			80.9898			1356.56			57.3626						58.8568			58.7765			20.7355			199.697			213.858			16.2822			117.623				79.6983
	81.0292			84.443			42.1866			25.5199			591.882			28.3491			56.5677						14.6714			15.2419			20.025			200.497			291.061			29.8037			57.6943				80.298
	12.3889			420.54			32.3556			12.2241			366.388			197.452			317.924						11.5321			36.5954			262.712			201.039			176.363			13.2257			106.281				80.6721
	19.1994			178.085			53.651			37.8316			35.8523			51.8743			40.895						17.4068			173.832			225.298			202.596			90.5313			96.0179			66.1817				80.7809
	22.8771			206.661			98.4932			18.0453			162.117			51.085			174.68						40.8732			15.2419			282.506			203.609			824.235			34.7568			119.228				80.9848
	12.7887			204.685			12.8104			20.0195			211.7			216.094			84.4764						18.5137			37.699			162.652			204.701			278.674			145.556			50.4334				81.34
	15.8624			233.937			23.6093			15.1292			128.716			64.3098			350.379						29.3676			37.2319			46.8678			205.662			616.311			62.2319			46.0808				81.6319
	9.2493			30.3691			452.31			52.6409			73.4854			140.861			569.154						8.27958			68.4359			44.5278			208.279			983.714			44.4219			58.2881				82.0405
	18.0859			44.7898			95.292			14.9858			477.594			85.1329			137.72						17.4068			17.0208			254.072			212.324			381.856			65.2284			41.0205				82.3766
	13.0805			127.613			24.4916			18.5876			1073.77			388.512			413.776						11.941			17.0208			21.5262			212.538			74.1917			67.2993			97.746				82.9474
	22.7115			449.353			102.221			7.99484			348.778			298.003			68.4481						19.4878			41.0649			77.2995			213.379			208.204			14.125			46.2016				83.3619
	14.7529			70.9356			143.827			47.4388			178.025			343.196			595.269						26.5427			42.7541			63.9076			214.79			583.48			29.5735			88.4298				84.0414
	16.6744			317.251			139.576			11.4958			592.256			125.492			643.242						12.9331			120.033			383.865			217.945			175.151			105.121			61.5387				84.9895
	47.229			145.462			61.8583			4.73893			123.879			21.8767			681.803						7.8547			40.0387			8.03776			219.072			138.095			79.834			22.7269				85.8508
	24.5995			262.516			75.9925			73.4101			199.56			35.044			286.336						7.12236			23.2039			17.973			222.579			902.859			27.7129			26.4605				86.5617
	53.8388			313.302			34.0597			20.3829			682.439			76.0212			171.092						15.2218			23.4965			103.868			222.918			486.031			45.1239			118.772				86.7521
	10.1569			122.205			20.5325			13.9717			58.748			134.558			414.066						9.44017			25.181			26.0667			226.359			374.755			133.263			84.481				87.2892
	33.7426			113.325			57.4132			26.3033			749.473			803.975			145.501						12.2246			25.0176			51.2575			227.54			90.8616			49.7339			65.168				87.402
	60.0046			153.304			29.0374			31.7217			410.944			150.442			149.227						18.7345			23.8429			152.751			230.437			1343.02			25.6647			100.524				87.6931
	16.6744			25.1701			76.2156			45.8516			57.7514			242.271			206.91						7.8547			9.91927			96.1599			232.488			200.702			70.1593			65.168				87.9854
	16.6744			183.576			119.35			10.3908			76.98			363.286			53.6648						26.5463			48.1002			461.696			234.568			629.493			411.58			46.6588				88.5448
	40.8605			221.666			55.9788			70.5186			116.319			85.471			658.695						23.6802			21.4917			114.606			235.857			113.894			108.404			40.7679				88.6347
	39.4014			349.932			98.6491			29.9868			65.2789			288.706			267.166						24.1389			84.6394			43.0783			236.941			852.023			119.011			89.0352				88.7261
	10.0948			419.683			67.2836			47.2159			26.0065			48.1738			220.262						17.2883			10.4558			45.3949			240.334			1068.81			115.787			111.518				90.6413
	10.1569			136.524			40.3701			34.1729			38.6753			61.9497			47.2641						16.6417			7.39338			170.349			240.933			504.99			21.5552			76.4351				90.9045
	10.0323			246.822			63.14			32.8454			46.5982			176.759			174.093						10.0043			5.96074			190.054			241.404			468.395			124.926			26.9761				91.2106
	39.4014			545.106			91.0351			13.3067			309.139			1079.85			81.4201						24.1389			14.9705			119.412			243.051			1683.37			121.668			73.9943				93.1074
	51.6077			480.953			31.0162			63.9114			203.383			30.9384			591.784						32.301			30.1683			25.4176			243.832			401.729			12.0356			27.6485				93.5801
	25.8221			67.6821			256.307			29.5216			962.64			478.219			198.909						40.426			11.5725			315.37			246.448			295.517			117.115			84.6439				93.6029
	11.9232			84.6614			123.331			12.2241			295.985			116.979			544.849						21.9994			76.9232			85.6302			247.634			629.402			17.0208			24.242				93.7784
	9.2493			39.5998			131.369			16.9596			1213.36			159.602			192.929						19.061			29.8037			79.527			250.332			849.999			498.39			32.7881				93.8275
	24.2129			71.1952			74.5073			9.70303			349.009			120.718			52.7571						31.981			56.2551			181.272			250.842			328.754			75.852			35.5005				96.4089
	30.77			32.5587			79.5043			19.1597			120.108			377.724			282.028						15.2668			35.3803			22.5867			251.847			1178.22			39.9516			42.0976				96.4917
	14.9646			428.885			77.3761			17.3623			266.97			210.85			127.82						23.2419			73.881			1366.94			252.522			812.276			251.233			112.675				96.6377
	22.0938			197.718			60.8812			10.0097			76.0678			294.082			635.887						47.7783			71.8529			81.6819			252.604			355.141			14.9705			54.3126				97.7965
	21.2817			140.379			45.9861			14.1864			29.1936			84.6216			34.7492						13.3504			71.1073			490.391			253.548			106.929			19.3503			35.5275				97.9539
	26.0887			46.5686			132.361			14.5174			305.997			39.065			48.2752						12.2246			51.0759			512.873			255.064			830.258			75.3195			134.288				98.0306
	23.5812			474.23			40.4052			18.8185			821.719			101.077			52.9285						14.0996			19.9073			138.817			256.488			1076.36			210.048			106.066				98.1786
	11.0469			395.487			116.166			16.7289			20.643			973.677			126.566						8.44355			31.8001			24.48			259.528			1227.35			130.167			59.3999				98.523
	16.8246			69.7677			174.636			8.76777			946.003			100.791			131.704						14.2447			16.6146			34.3292			260.059			121.26			26.8332			59.0899				99.4595
	8.08827			210.263			311.766			27.9788			516.565			558.121			134.133						13.655			22.4861			70.4289			260.797			108.805			41.332			141.91				100.493
	9.64873			26.1479			197.506			16.7547			141.782			318.959			244.181						11.0463			93.2528			272.711			261.396			131.693			85.9013			176.342				100.789
	44.8283			54.9283			223.059			11.1912			591.88			194.913			295.817						13.655			33.4341			192.24			261.805			194.671			19.6857			103.82				101.13
	121.544			183.902			45.5408			13.209			57.7476			467.414			51.6585						18.5137			85.7409			57.4399			263.122			455.169			50.1546			57.034				101.384
	27.5887			597.355			35.3239			21.4564			66.5492			172.025			279.681						11.7675			54.5382			46.1629			265.483			452.045			190.839			121.124				101.927
	20.2207			509.32			61.9687			5.95094			261.713			37.2048			111.333						19.061			16.8595			553.536			265.705			271.859			213.222			58.9538				102.858
	27.3884			239.462			35.002			10.5966			87.7131			300.271			104.25						25.7866			25.2352			333.652			265.909			1064.89			54.9037			45.0479				102.948
	67.5542			72.8034			53.8656			16.2575			162.653			180.892			343.957						12.4469			31.7571			46.2939			267.122			829.612			113.337			41.7966				102.956
	18.259			129.897			140.673			11.8291			33.6131			845.434			144.542						14.0509			61.2581			28.5156			267.587			314.398			101.803			25.2167				103.587
	38.0509			636.286			23.7883			12.9448			397.095			131.147			418.428						23.0939			10.0561			47.8556			268.055			167.54			53			65.168				104.454
	32.0797			80.3649			173.861			26.9521			30.1813			712.178			299.056						13.3504			24.8532			105.161			268.372			147.554			238.267			86.3762				104.694
	83.8971			57.6038			76.2898			7.66388			341.475			919.205			32.966						9.14509			30.1683			77.499			269.891			43.235			107.679			52.3322				106.185
	10.0948			433.84			30.8791			22.9916			1152.84			595.695			107.306						21.8744			18.2603			312.869			275.794			2584.35			116.284			217.938				106.799
	28.041			240.936			170.099			24.2353			339.701			647.416			277.023						9.44017			37.2981			170.212			276.444			1995.95			265.508			161.856				106.877
	6.82268			40.1504			260.385			6.766			367.849			88.4314			78.9734						13.7051			13.6327			151.915			277.024			652.235			21.6813			117.069				107.728
	23.096			345.398			122.122			36.8954			191.806			217.737			295.357						20.213			20.18			93.5095			280.398			492.772			40.2356			17.2751				107.895
	7.93121			158.23			80.6318			16.8734			367.5			340.513			658.793						14.995			14.2215			69.8805			280.819			1369.46			206.451			176.465				108.816
	6.72985			147.957			31.9597			24.1102			198.897			91.0877			297.849						25.7067			49.32			53.8155			281.213			252.289			128.613			62.194				109.353
	8.16568			103.924			26.3289			34.1224			143.682			105.929			479.996						9.14509			33.2291			252.355			283.589			227.737			26.4892			74.5748				109.445
	7.09389			661.147			125.801			16.5472			69.3591			453.848			143.209						6.30554			65.6386			158.389			284.332			1031.99			81.5468			80.5301				111.929
	10.0323			59.1903			27.8435			15.384			561.413			110.483			83.579						15.9261			370.29			23.5997			285.663			888.672			68.4115			76.0889				112.341
	17.1578			87.5144			25.0061			17.7558			132.285			20.0333			77.1167						14.0509			41.4623			17.9109			287.061			523.209			104.077			146.121				112.419
	22.7115			29.3146			29.4245			35.3898			748.466			721.105			265.093						23.0047			16.5321			24.7065			288.459			78.2862			84.8717			101.615				112.727
	23.978			105.935			30.2776			10.8781			189.238			165.586			417.17						14.995			12.0356			86.5591			288.743			94.2976			16.0971			89.3921				112.813
	11.2164			196.173			129.72			22.6128			1117.71			977.134			62.6451						20.213			25.824			26.9078			289.733			103.471			26.0528			55.8751				113.564
	16.3314			354.207			103.171			14.4279			21.5998			928.745			910.05						10.4729			19.9758			40.6024			292.329			91.0445			76.4943			53.9521				114.325
	11.0469			130.931			71.5234			20.8853			564.602			419.688			206.775						23.4182			14.125			17.9109			293.055			256.312			42.0743			42.6663				114.524
	10.1569			152.146			89.0714			13.9717			334.667			93.7465			908.213						23.5641			18.2603			12.3081			294.394			79.162			122.993			67.54				115.233
	12.5403			79.629			40.063			31.6126			187.968			57.9492			52.1239						18.5137			37.7714			267.21			295.483			261.002			87.2502			185.831				115.692
	4.48657			105.39			21.9318			38.9232			23.4413			625.096			62.5486						19.9399			52.2791			259.509			297.811			357.132			139.286			168.798				116.21
	4.04414			261.193			111.133			33.5737			94.7552			489.847			100.587						10.7952			26.6572			15.2213			298.36			1271.31			143.832			67.0946				117.684
	9.58331			58.4148			215.63			14.6948			177.367			336.014			32.4823						9.44017			70.3344			181.377			298.407			159.372			66.8054			44.5612				117.785
	13.4597			98.6677			157.858			12.9448			98.3351			21.7956			218.741						23.0939			22.9671			25.5051			300.226			64.7934			96.7722			35.9184				118.183
	30.7992			54.9853			97.5612			13.7222			83.1528			349.597			182.18						17.5636			60.7404			20.3012			302.984			652.132			104.813			27.1034				118.925
	20.6821			521.992			132.551			12.5035			123.38			295.156			32.0372						10.0043			49.1535			43.3875			304.947			846.839			152.714			121.295				119.059
	11.7103			93.8792			201.916			13.9717			180.624			253.175			78.9734						22.0927			37.1513			122.983			305.882			459.06			40.6325			54.922				119.097
	5.60821			257.022			177.163			47.2903			1172.59			213.483			427.957						9.44017			46.3194			368.818			306.118			272.584			233.912			35.3385				120.125
	9.04297			95.3033			45.7578			14.1559			1077.21			83.4381			179.868						13.7051			61.1694			464.1			311.438			311.032			27.7986			43.1212				120.566
	6.72985			50.3401			58.8491			17.6338			254.435			60.1681			384.95						19.2043			16.8595			117.728			311.482			112.906			24.464			21.0488				122.113
	7.93121			336.101			50.1816			20.5307			44.906			65.2615			246.389						20.8474			53.1948			62.3775			313.99			138.392			44.5365			111.181				122.469
	9.2493			636.091			205.025			29.0497			148.93			421.025			37.1833						14.811			51.7537			252.29			316.733			353.304			31.5102			31.6368				122.542
	10.6408			304.883			22.6302			16.7547			39.763			66.3814			91.411						17.8732			26.9123			171.062			317.415			668.505			96.4082			15.1513				122.712
	9.04297			237.612			13.1375			13.9407			156.709			274.318			39.391						43.7174			28.2501			97.4641			319.057			737.767			48.9281			233.929				123.169
	12.3889			256.676			56.9183			27.9588			229.598			95.5966			262.925						11.1082			29.8037			29.7393			321.936			180.739			436.038			135.921				124.586
	7.5242			216.258			20.255			38.6895			71.4937			188.882			44.2286						8.44355			34.0818			167.153			322.229			316.811			47.1622			66.8203				124.831
	9.64873			469.835			253.463			37.1753			615.048			408.628			662.844						11.1082			60.1778			508.948			323.869			297.98			52.6745			26.4605				125.238
	8.08827			288.735			185.259			13.0113			70.9963			274.581			484.533						8.27958			14.7868			123.081			325.64			1729.47			49.4409			43.3337				128.331
	20.1896			272.509			62.2256			16.6253			542.717			186.384			95.7025						13.0912			22.4861			44.7772			330.909			141.187			107.546			72.5048				129.633
	9.04297			58.2535			25.0061			13.1434			548.15			56.373			67.7833						16.2668			29.2483			244.575			334.253			630.769			17.6595			78.6115				129.932
	15.0484			217.004			31.7376			15.468			308.011			162.291			987.267						9.65556			58.5222			221.484			340.522			589.458			17.6595			56.3863				130.306
	42.3262			14.1677			46.5243			11.4958			478.246			1026.79			14.7429						17.0487			35.7644			141.385			342.292			77.1566			41.8831			36.6147				131.358
	54.0257			19.5609			18.8063			9.29381			57.3289			1238.16			119.417						9.93549			40.2583			27.7635			344.931			485.15			93.795			24.6645				131.734
	7.85149			29.3146			119.784			12.469			215.839			104.45			78.3594						17.2883			101.482			56.2643			346.214			247.887			41.7774			48.5077				132.249
	36.2963			34.8838			18.5793			18.7034			757.851			176.327			128.361						13.0912			74.0262			264.254			347.555			839.64			38.6069			43.6241				132.78
	46.2672			35.4192			48.1677			11.1526			92.8765			52.5376			197.943						20.9459			34.8838			98.8474			350.165			806.138			110.105			16.9396				132.954
	58.7659			15.2344			36.0145			13.1434			299.715			1050.13			56.993						16.4345			16.6146			1669.3			353.834			1702.3			17.2655			90.4011				133.194
	42.9009			369.32			60.9511			12.9448			164.679			232.252			195.71						5.85455			13.2257			115.225			354.011			1122.76			109.71			34.8808				133.245
	5.60821			22.4011			112.954			10.5966			219.135			703.612			58.4056						15.2668			150.231			39.2635			356.836			2017.86			54.3669			42.5316				133.337
	15.256			298.709			248.695			7.88606			285.773			128.59			376.553						14.1481			60.0974			38.141			358.009			1584.86			22.3582			72.8522				134.398
	7.93121			365.426			74.0311			15.3278			712.591			211.516			634.894						20.213			24.7982			140.181			358.298			867.649			244.239			143.073				134.627
	7.18201			889.066			86.1426			15.9084			592.895			151.106			153.315						10.4729			78.246			103.121			360.355			95.1736			23.1641			19.6966				135.292
	23.5545			203.443			78.8173			26.0393			247.669			236.015			109.196						16.4345			32.0996			139.098			361.933			648.052			131.918			42.881				137.31
	14.6244			42.6503			222.645			10.8384			343.99			322.645			90.1715						21.1089			15.5964			218.731			367.337			371.99			137.022			64.2814				137.669
	11.9232			131.893			141.854			9.56857			88.8625			483.942			344.203						8.19636			22.1802			512.117			367.418			108.29			128.737			66.1817				137.811
	5.60821			26.9744			72.6001			18.7956			99.6923			151.113			130.604						12.88			15.6837			163.287			370.501			220.895			85.5992			164.213				139.37
	23.6611			25.5411			171.234			8.41591			186.835			207.085			128.619						10.0725			44.0978			54.0839			372.408			938.806			136.27			292.32				139.554
	22.0368			28.0013			84.4737			10.2654			272.563			566.192			495.099						7.8547			33.2702			101.666			373.254			79.1268			286.123			176.268				140.71
	39.4493			23.6275			75.6822			6.50567			149.363			119.127			143.128						16.8871			22.9671			28.1618			373.702			338.867			162.791			30.3025				141.782
	17.5206			212.933			140.985			15.7721			143.481			167.526			38.4835						18.9166			48.2775			302.015			374.733			1046.24			128.835			20.6079				144.055
	6.72985			25.0451			178.57			7.2587			169.523			35.6186			61.4286						14.2447			63.0153			26.9078			375.601			121.785			35.3189			23.177				145.426
	14.1878			49.3967			60.5886			8.56847			646.064			31.1475			29.5879						10.603			26.503			19.4608			375.964			497.702			160.923			18.1815				145.51
	31.1041			119.785			108.141			19.8896			435.195			146.897			359.748						14.0509			18.2603			37.4336			376.9			1829.39			214.865			28.4666				146.995
	43.1629			101.922			13.5614			11.1526			250.486			1661.9			582.705						15.9261			44.975			429.414			382.767			857.307			38.2291			35.4682				147.683
	20.2207			149.781			176.316			12.9448			259.744			243.198			59.458						29.3984			36.7072			273.987			384.585			115.602			119.739			25.3981				148.204
	50.2823			134.123			209.436			14.1864			121.77			121.401			52.024						7.8547			11.69			16.0755			385.993			283.512			59.1347			26.9761				148.92
	23.4206			136.804			60.5786			13.7222			63.9348			76.6858			37.5871						19.628			17.26			127.704			386.38			623.606			52.1055			13.72				150.301
	122.962			182.792			26.3289			20.3829			51.3645			81.9545			202.124						11.941			25.7179			213.658			387.889			68.1504			79.9136			48.3418				152.534
	24.2648			32.5587			195.573			11.9019			114.745			97.7365			45.4616						13.3504			8.90281			99.2302			388.522			353.482			37.9153			12.9452				155.061
	81.0134			56.5044			140.827			9.56857			232.937			332.406			242.868						9.44017			20.7147			317.882			391.237			184.39			20.5965			67.0946				155.615
	68.7677			118.169			184.347			9.15335			512.474			218.57			144.453						11.941			22.4861			46.9442			391.365			552.285			150.637			59.9959				155.786
	23.5812			56.0026			39.2688			9.29381			45.0237			71.4985			397.556						14.0996			13.3286			137.408			391.774			177.548			39.4942			27.3143				156.195
	21.2817			104.856			108.518			15.243			185.595			57.6278			283.295						14.6714			20.4491			377.793			393.696			367.091			31.9439			74.6113				156.34
	35.0592			222.544			60.7651			11.1912			282.926			329.061			197.027						11.941			14.7868			605.804			394.39			447.304			40.9137			21.6933				157.686
	11.9232			152.919			59.4708			13.0445			100.719			19.6994			45.3075						19.628			10.4558			146.08			397.408			162.977			47.8859			21.1033				158.672
	9.04297			775.552			202.088			7.07796			372.759			51.5438			115.172						18.8803			26.6572			182.161			408.006			494.572			106.799			23.9562				160.067
	35.1274			238.966			84.4737			12.469			737.323			89.3183			69.1938						6.82751			8.42976			177.757			408.914			399.168			53.7091			40.1151				160.526
	72.0555			179.149			165.936			14.5174			109.369			177.313			29.5879						32.869			17.8056			264.489			415.387			133.831			19.7439			25.7571				162.707
	46.1512			208.201			57.4132			18.8185			571.894			364.434			452.524						44.0359			25.0176			213.847			415.582			237.437			14.9907			16.3184				164.432
	43.2037			372.417			93.866			16.2309			107.489			463.423			304.015						21.5905			25.6647			15.4352			417.754			170.883			148.364			70.0507				164.849
	29.5058			63.4092			139.492			10.8781			491.028			373.142			29.9933						19.382			37.7213			78.7041			421.645			362.339			63.4014			15.5992				165.23
	52.4709			270.253			163.84			5.41918			1604.85			139.751			302.216						11.0463			16.2822			43.246			421.808			2145.01			65.7451			23.9562				165.468
	24.0827			512.79			278.565			6.70186			168.51			131.451			148.916						13.7051			31.8001			110.905			422.006			1622.88			70.6378			12.2153				166.753
	30.1803			27.0905			73.6791			5.65321			560.469			144.889			95.7025						7.12236			29.5735			314.291			422.307			894.723			10.6			24.4307				166.981
	20.6821			35.4192			25.4546			14.0641			287.374			418.201			129.95						5.97049			36.2577			475.115			428.665			431.703			335.583			101.028				167.341
	22.8771			23.7599			49.0409			10.2232			64.7706			172.839			138.988						13.3504			13.3286			10.9143			431.15			129.163			179.76			119.158				168.615
	28.1083			352.184			162.88			11.6451			642.489			278.205			122.857						5.23646			42.888			15.7408			434.921			113.27			172.405			65.5965				168.816
	17.0843			43.2346			155.106			15.3278			35.2335			94.1982			73.0561						10.5382			60.1778			9.76205			438.649			1319.73			83.3747			29.998				168.999
	35.0529			162.478			238.717			10.3908			785.464			37.9516			80.3451						14.995			149.713			57.1309			441.656			279.438			61.2678			187.118				169.707
	25.0037			71.2357			12.1297			20.4041			429.894			203.745			401.441						11.5914			46.3194			259.293			446.221			1821.66			61.7895			54.7336				170.94
	17.9813			71.2357			20.1851			10.0528			1107.12			129.869			114.224						7.40548			21.4917			41.0993			446.846			533.498			256.044			33.2293				172.518
	49.7746			97.8044			106.662			13.8162			129.23			69.648			207.062						14.0996			20.9116			149.248			446.911			77.0283			261.313			42.881				173.137
	56.4794			585.57			61.2347			12.082			251.602			530.409			96.8819						13.0912			22.4861			206.799			449.788			104.189			69.5177			28.3049				173.558
	11.9232			251.034			74.659			11.4958			218.981			90.15			87.9377						16.8871			10.0561			128.121			450.668			409.474			12.2086			70.1881				174.614
	36.5038			137.91			74.0884			14.0641			301.352			505.781			253.059						11.7675			59.9288			70.6991			453.503			82.214			76.2124			32.6368				175.169
	17.4126			32.5587			35.9983			13.8162			676.943			297.337			111.281						15.2218			80.1066			120.204			454.096			1133.63			90.8571			78.7428				176.529
	22.8771			26.9744			46.1886			15.8268			95.9743			51.5438			286.928						13.3504			18.2603			64.0326			456.031			1618.44			77.7339			109.257				177.18
	20.1896			76.2952			50.9093			11.2298			37.3587			116.64			840.608						14.995			33.0642			27.4815			459.064			255.539			31.836			40.796				177.26
	13.6454			74.4364			23.7883			9.29381			128.485			102.979			161.877						9.93549			64.507			123.116			460.786			146.423			37.4691			28.3049				178.879
	11.9232			53.8765			48.8096			13.8162			80.8783			113.329			103.667						24.7004			25.824			90.9237			464.514			366.073			96.2492			56.6684				179.238
	21.6625			106.994			36.3113			22.1678			136.165			347.07			437.235						19.9055			23.6704			102.246			469.561			1222.16			33.0725			155.744				179.886
	32.5276			191.801			46.5243			13.532			353.959			290.921			161.647						29.6451			134.304			44.9478			472.441			323.865			49.8312			120.199				179.887
	16.8246			486.834						16.4687						41.6098			315.796						15.2218			67.308			99.7082			472.703			2587.22			37.4614			30.1887				180.676
	13.5064			37.2323						11.3445						144.889			510.056						24.7004			27.1147			170.468			473.222			433.712			127.848			21.534				182.861
	33.947			23.0905						18.2594						312.798			47.7091						12.9331			12.0356			134.011			477.759			838.87			89.1467			45.2347				183.096
	106.374			132.455						21.2135						41.6994			85.7187						23.0047			31.7571			192.264			480.001			258.139			34.7836			21.4271				183.41
	21.7783			174.515						10.8781						959.942			153.714						8.27958			53.8231			37.5553			480.249			1044.37			73.8001			15.1513				184.208
	63.5499			56.5044						13.3067						330.966			408.031						26.7521			61.1152			41.4743			482.745			571.54			111.244			90.7449				184.289
	76.6565			42.8018						9.70303						94.5495			160.017						12.6653			22.0566			127.441			484.873			1964.05			154.004			32.212				185.385
	34.9107			141.411						8.76777						782.519			40.895						29.2727			31.3675			23.3576			491.488			1261.64			344.938			37.8782				185.827
	38.5949			469.897						9.87946						234.47			140.038						26.5463			41.856			31.0626			491.78			64.4939			44.0967			69.9466				186.062
	19.3625			145.712						18.8185						58.8452			92.2839						15.2218			11.69			58.6536			495.46			910.951			98.512			38.5688				190.616
	22.8771			53.4488						9.47787						29.5491			112.567						24.7004			24.8532			80.3221			496.53			1379.05			298.878			27.3143				190.785
	62.7642			216.985						12.082						170.76			469.743						17.4068			21.5552			22.2609			496.882			643.536			177.018			26.0672				190.963
	120.731			168.881						8.81689						183.032			749.693						14.995			11.0901			156.513			498.446			200.267			93.9593			56.0409				191.688
	7.93121			124.527						18.9557									47.7091						14.6714			11.5725			170.097			504.327			1463.27			96.4518			48.5077				193.264
	12.7887			52.2958						14.5174									154.926						18.8803			52.5399			64.4036			506.235			344.376			32.3717			145.582				194.311
	9.58331			304.402						8.41591									119.849						22.7349			39.1919			236.274			507.435			805.206			40.321			57.5947				194.884
	17.5206			73.0185						13.4037									502.522						15.2668			32.8153			92.778			507.998			1451.08			214.638			15.1513				195.998
	13.0805			86.3603						19.5391									331.362						16.7649			36.2891			75.5061			522.334			207.589			65.0262			25.3981				198.158
	30.9419			327.086						10.8384									311.02						17.8732			39.9945			211.242			523.953			68.4061			37.2465			27.3143				198.745
	80.8051			625.825						2.07816									195.628						35.7344			28.2501			153.483			524.508			538.028			272.831			284.699				199.063
	5.60821			82.1542						9.29381									131.467						28.1262			24.7982			420.253			525.744			841.386			24.2286			60.8508				200.219
	14.6244			62.917						15.3278									132.145						27.0335			39.4352			121.38			527.419			128.988			75.5479			57.7539				200.305
	13.4597			236.841						27.7261									57.3626						23.4182			233.358			218.036			534.935			1800.92			109.963			43.068				201.613
	11.2164			128.759						10.5966									480.61						14.0509			17.26			402.126			538.222			872.91			69.9343			48.9656				202.692
	12.5403			222.644						15.0146									293.13						48.1575			52.7216			299.976			539.39			258.067			24.2758			58.9408				205.581
	11.0469			164.814						13.1434									455.4						16.3927			65.3582			84.9354			550.086			238.109			102.968			33.5387				208.305
	19.3625			638.939						14.6948									85.5777						20.0085			68.3457			433.67			550.296			177.161			45.7805			22.7269				210.033
	63.4385			42.5767						8.81689									277.492						15.2218			21.5552			502.849			556.826			82.214			147.587			28.5873				210.606
	25.8951			206.886						12.082									404.098						12.9331			26.4514			246.278			557.841			394.306			582.541			28.3049				212.711
	24.0042			217.958						10.2654									406.428						10.0725			24.7982			90.9779			559.678			446.407			152.329			77.9959				213.348
	28.8314			32.5587						8.41591									105.003						12.9331			18.2603			102.443			560.837			391.004			189.625			38.6283				217.49
	16.3314			90.6904						16.4424									59.4304						16.3089			18.4835			116.666			565.006			71.894			484.349			88.4679				220.058
	21.546			204.247						9.34017									63.1729						11.1082			50.2804			880.826			567.69			1940.12			21.4152			45.4538				222.818
	58.6285			67.6682						16.0436									99.6829						15.9261			45.964			69.7491			570.31			1267.56			267.645			63.6533				224.806
	37.9539			114.878						14.6948									60.7864						7.40548			107.124			56.6073			578.325			246.25			42.2757			52.9211				226.252
	30.5698			19.5609						9.34017									129.321						62.2572			73.5559			17.4629			582.539			626.642			136.943							227.482
	116.939			50.3346						13.209									182.187						9.65556			43.9778			26.5556			584.451			199.442			43.3096							228.185
	137.112			159.933						13.0445									117.764						20.0085			31.9288			86.492			586.791			274.796			112.936							229.02
	11.2724			489.717						13.9407									187.81						18.7345			33.719			60.827			594.928			250.329			70.4428							229.494
	14.7529			80.6645						9.29381									1369.39						18.5137			26.7084			110.285			601.433			263.41			72.8275							229.617
	20.6211			80.6769						8.36443									244.553						5.23646			59.0083			108.145			605.209			302.439			136.103							231.842
	17.5565			78.2836						10.3908									217.782						17.5636			14.7868			41.9882			615.422			560.483			134.449							232.055
	19.9703			218.986						6.57172									271.512						8.44355			12.0356			78.1116			615.65			1716.73			135.535							232.181
	20.2207			35.5958						14.8991									543.406						7.8547			16.5321			75.648			620.916			682.264			71.9313							232.43
	26.7553			391.949						9.87946									24.694						25.9984			17.5739			18.5864			621.42			564.699			21.0371							233.8
	12.0805			251.809						13.3298									144.826						20.449			33.2702			51.5912			632.475			771.127			108.851							234.585
	14.6244			123.325						13.9717									136.565						12.9331			68.7624			20.125			633.245			524.228			87.5601							236.12
	38.0068			361.419						9.56857									64.928						13.3504			16.2822			21.8286			643.574			71.6381			98.7707							236.291
	41.9775			49.7132						13.0445									210.798						10.603			20.9116			19.7666			647.822			1074.54			133.131							237.154
	17.7347			155.54						11.2298									234.284						9.14509			24.7982			72.7227			648.671			1496.56			52.5009							238.127
	18.0859			147.331						11.4958									44.9585						14.0996			19.8385			1028.15			650.182			733.184			97.4751							238.367
	21.546			343.948						15.7995									58.491						11.0463			9.63979			12.4442			655.08			709.076			33.1154							238.443
	26.185			93.6727						15.1292									166.437						8.27958			19.8385			72.1326			656.466			242.025			55.0584							239.166
	22.1629			30.4687						16.0436									201.99						8.27958			40.0143			113.806			659.849			209.735			28.9304							240.089
	19.8755			159.83						8.56847									332.073						17.2883			12.5905			214.848			663.815			334.014			45.023							240.644
	13.8739			154.446						7.07796															7.40548			70.1563			120.092			667.645			1468.95			15.2184							245.837
	44.2445			287.413						20.298															8.27958			47.0222			54.5497			669.987			354.038			16.7258							245.887
	113.816			335.875						12.082															10.7952			39.2964			142.701			672.678			1121.12										246.908
	23.6611			95.369						11.6451															9.44017			46.4078			60.3769			675.422			101.817										247.069
	14.5813			64.3981						4.73893															7.12236			23.145			111.828			682.811			518.895										247.511
	38.1797			276.629						12.5035															6.30554			31.061			165.993			682.838			285.729										248.891
	31.4864			55.4398						10.3908															10.0725			23.3799			241.117			693.328			666.906										249.416
	11.4385			176.524						12.1177															10.603			50.0886			116.009			698.456			208.471										250.723
	18.259			66.5466						15.1292															12.4469			19.9073			61.8177			701.477			572.35										250.736
	22.4609			40.4617						22.3825															10.0043			7.39338			56.8886			705.706			250.295										252.47
	5.71927			844.611						4.15632															11.5321			22.4861			32.4506			706.351			130.776										255.338
	9.58331			233.985						18.0453															10.5382			13.3286			540.321			707.436			322.765										257.251
	7.18201			101.291						12.469															17.4068			16.5321			61.7406			710.004			452.729										259.097
	7.93121			180.849						7.88606															13.3504			13.3286			42.803			715.45			73.0568										260.887
	15.0901			212.602						14.4578															12.6111			32.8153			21.4432			717.42			187.043										263.342
	11.2724			53.9489						17.3623															19.4878			7.39338			86.6571			718.701			1637.78										263.538
	8.16568			266.75						7.99484															19.4878			14.2215			26.5556			719.747			128.39										263.648
	16.6744			23.0905						22.4787															19.061			5.22791			265.658			723.182			1003.83										263.721
	12.3381			72.29						15.1292															17.6026			12.0356			73.7886			726.209			108.29										269.689
	9.51745			67.2964						13.1434															10.0725			16.5321			303.869			730.998			94.6328										269.922
	15.0901			65.3747						13.209															10.4729			14.2215			256.964			738.141			317.786										270.657
	3.54694			234.126						10.8384															16.5592			17.26			30.4037			747.299			1673.11										270.976
	8.54217			263.678						4.64691															21.1089			9.63979			10.3542			750.34			442.557										272.243
	16.6744			207.449						9.29381															12.2246			9.63979			69.0949			753.603			435.99										272.676
	13.5064			283.335						6.57172															14.0996			21.7446			19.7666			769.949			899.265										276.794
	8.54217			57.6582						11.9019															8.91738			8.42976			29.3268			774.914			516.973										277.616
	6.04023			38.8805						9.20041															12.2246			12.912			692.934			785.216			874.078										277.641
	9.04297			213.484						4.64691															10.7952			12.0356			58.1026			796.114			742.297										278.265
	5.60821			124.705						11.3445															14.2447			13.6327			195.219			800.411			1139.24										278.396
	14.364			255.961						7.07796															16.6417			13.3286			45.892			800.614			1767.35										278.865
	10.0323			79.3692						14.9858															14.2928			11.5725			120.502			816.147			1712.66										279.187
	9.51745			83.8936						5.25738															16.5592			13.3286			306.617			816.597			532.061										280.833
	6.72985			174.038						7.2587															16.7649			14.9705			141.668			817.669			171.108										284.462
	12.1324			284.29						11.9019															15.6219			15.2419			98.7271			818.057			1738.63										287.058
	15.8624			226.055						20.4464															10.0725			18.4835			209.791			829.227			863.016										290.002
	13.6914			122.136						7.99484															9.65556			5.22791			79.8611			831.71			202.114										290.25
	6.34496			63.062						10.0097															7.49748			11.0901			252.428			857.652			656.538										290.928
	7.5242			405.078						12.2241															10.7952			11.0901			89.6436			877.592			599.194										291.617
	16.3314			217.634						3.94303															15.2668			18.8495			22.946			880.81			302.113										292.563
	72.4914			579.864						8.56847															12.6111			14.8789			240.271			885.676			361.732										293.024
	35.2203			214.985						10.5148															8.19636			5.96074			277.023			886.919			354.584										293.469
	79.865			56.0243						8.56847															6.62366			5.22791			526.779			912.654			600.579										295.806
	48.0084			142.208						5.95094															10.603			13.3286			150.059			918.135			310.288										297.906
	37.621			526.709						14.9858															15.9261			17.0208			244.821			919.433			276.412										300.253
	18.259			42.9289						7.49291															5.85455			11.0901			80.7868			927.684			685.853										301.248
	22.1222			167.795						15.8813															11.7091			8.26606			45.7549			929.218			1537.51										301.296
	40.8988			67.851						9.87946															14.0996			15.5964			27.4959			943.077			813.496										304.718
	17.1578									42.2434															14.0996			12.0356			41.1861			945.229			548.979										308.933
	19.1009									10.8781															13.0912			12.912			9.26109			947.725			2747.16										329.135
	83.4077									11.6451															14.995			27.5149			18.5864			948.24			246.507										333.501
	12.3381									7.49291															8.19636			10.0561			138.687			959.203			289.946										336.629
	15.6227									21.5568															40.8984			11.5725			190.542			984.169			263.555										336.768
	12.3381									23.2345															10.5382			15.2419			412.877			985.479			502.608										336.894
	5.71927									14.0641															10.5382			5.22791			35.9013			993.716			150.953										339.726
	8.16568									11.3445															19.061			10.0561			34.8233			1010.19			157.979										342.606
	27.5138									12.9448															47.5925			6.61284			192.656			1022.19			445.002										346.774
	51.6775									29.1066															15.9261			8.90281			57.1309			1022.53			1257.82										347.287
	56.5765									54.5011															34.8136			5.22791			27.4815			1028.26			3847.25										350.808
	17.5565									9.34017															21.1089			8.26606			67.2449			1028.6			184.162										351.209
	10.341									7.99484															18.8803			20.18			31.6703			1056.34			182.373										356.341
	13.5064									14.1864															12.9331			10.5857			169.699			1080.4			217.31										357.346
	63.126									14.9858															11.7091			12.5905			462.197			1081.49			732.012										359.028
	13.8739									10.3908															20.7155			10.4558			124.378			1096.97			1528.87										364.462
	6.04023									13.4037															12.6653			18.1853			172.051			1102.66			732.479										365.079
	10.341									8.41591															12.9331			6.81636			235.936			1134.91			424.601										365.987
	13.4597									9.29381															11.7675			9.63979			354.635			1162.73			73.1077										373.066
	7.18201									8.31264															24.8387			6.81636			166.816			1215.15			138.712										377.947
	5.71927									12.1177															11.1082			26.6572			132.624			1215.5			218.999										378.104
	5.60821									21.2135															13.3504			5.96074			52.5408			1250.78			84.1403										378.669
	17.9463									8.56847															12.9331			11.5725			28.1773			1258.96			672.557										378.902
	6.04023									25.0244															20.213			20.7147			61.7828			1299.61			152.567										381.156
	10.0323																								17.5636						55.8368			1332.85			1051.57										381.754
	5.01613																								11.941						55.2602			1388.23			1223.38										383.448
	14.5813																								13.0912						34.6865			1409.5			276.544										383.701
	8.7603																								8.27958						23.3143			1470.47			323.003										405.335
	12.5403																								13.0912						434.956			1491.04			262.455										405.635
	20.2207																								7.12236						223.093			1501.76			1347.49										407.509
	11.2724																								13.655						335.38			1503.89			1869.36										409.392
	4.75872																								5.85455						55.6042			1604.4			1005.55										410.672
	14.6244																								9.36727						101.991			1666.23			565.683										412.693
	12.0805																								14.995						83.3657			1667.23			236.518										413.185
	6.34496																								18.9166						166.605			1724.99			639.638										414.761
	12.5403																								13.0912						37.8038			1752.06			303.549										422.594
	5.16578																								7.40548						475.561			1760.26			242.51										422.962
	17.1211																								14.811						49.488			1836.1			485.474										429.166
	7.93121																								12.0552						113.339			1885.11			421.608										429.506
	8.08827																								13.3504						71.8383			1912.24			353.96										434.106
	4.75872																								15.2668						24.3396			1930.42			162.391										442.893
	15.9415																								2.61823						322.571						126.21										443.09
	7.18201																								20.0427						57.4812						974.615										446.057
	16.5608																								20.449						171.598						748.596										454.765
	7.18201																								20.7486						405.72						544.224										462.558
	15.256																								9.65556						257.075						364.611										462.587
	13.8739																								10.603						88.9021						230.142										465.126
	14.0541																								12.88						24.4647						283.101										473.535
	4.62465																								13.3504						70.2395						1120.76										477.484
	17.5206																								17.5636						114.402						1235.59										478.461
	9.2493																								13.3504						25.0257						634.991										481.756
	8.7603																								17.5636						98.5909						609.475										487.75
																									14.2928						151.674						102.624										487.871
																									13.0912						361.908						235.28										490.717
																									7.49748						530.123						58.3061										497.052
																									30.3986						24.049						549.479										497.589
																									11.7091						108.04						2406.08										499.35
																									9.44017						70.8285						192.835										503.266
																									21.495						34.0104						187.1										504.352
																									14.811						31.625						486.169										509.298
																									12.6653						472.523						500.612										509.716
																									8.27958						100.007						972.595										517.151
																									8.27958						149.093						506.74										530.256
																									11.941						592.011						218.126										532.445
																									14.0996						160.772						211.823										535.444
																									8.44355						439.868						224.973										535.53
																									11.5321						523.821						64.3283										537.15
																									15.9261						18.4039						101.712										554.074
																									10.0725						16.9582						189.419										556.386
																									38.8617						60.3016						578.144										568.856
																									10.5382						72.0584						570.356										573.357
																									9.44017						29.7508						835.705										591.473
																									8.27958						365.332						1493.84										595.4
																									16.2668						271.299						247.452										600.828
																									14.2928						230.658						614.758										602.279
																									8.27958						32.2255						1157.61										613.431
																									9.65556						118.033						330.239										630.442
																									14.4833						98.0051						386.593										631.963
																									16.4345						164.362						95.3263										636.644
																									23.5641						205.257						618.777										636.847
																									9.44017						66.2359						260.936										684.843
																									14.6714						267.683						298.399										697.918
																									9.44017						461.828						377.232										751.336
																									9.36727						19.0019						265.662										767.008
																									11.7675						63.1994						905.852										797.049
																									13.0912						19.7441						835.314										801.212
																									9.44017						74.35						925.279										810.854
																									9.65556						47.1927						699.502										832.474
																									15.2668						284.552						502.672										839.734
																									17.2883						21.599						999.014										846.079
																									15.2218						23.3068						929.513										882.224
																									10.7952						117.028						2692.18										979.636
																									13.0912						83.7863						825.15										1082.13
																									8.52435						130.203						1313.68
																									17.1008						366.605						804.613
																									9.36727						216.625						220.823
																									8.91738						519.907						228.355
																									11.7675						146.896						1351.65
																									11.941						470.855						304.121
																									28.2963						135.347						296.608
																									22.7349						94.237						260.487
																									7.8547						324.371						709.555
																									7.12236						102.447						577.767
																									13.0912						551.597						1993.77
																									13.0912						85.5413						127.9
																									14.0996						42.0739						311.654
																									21.5269						80.0415						132.368
																									14.9032						117.503						160.35
																									14.995						95.4024						436.984
																									17.0487						81.5346						110.214
																									16.4345						109.466						302.436
																									14.2928						298.636						354.563
																									9.14509						146.613						831.534
																									14.0996						177.499						326.967
																									17.5636						170.453						368.088
																									12.9331						405.151						449.129
																									32.3857						195.995						326.938
																									10.4729						153.311						616.295
																									16.8871						77.8765						731.073
																									12.6653						68.7684						301.876
																									13.655						31.8264						189.433
																									15.9261						95.3465						1172.19
																									15.4009						190.372						988.405
																									12.9331						83.7291						103.01
																									10.603						119.855						256.547
																									12.6111						153.098						686.32
																									19.4878						179.06						1144.93
																									25.8662						44.8315						748.037
																									13.0912						14.3004						134.083
																									35.6887						12.5128						521.7
																									18.5137						19.663						763.442
																									12.4469						24.8977						180.475
																									10.4729						296.545						208.986
																									12.2246						132.713						617.005
																									22.7349						120.322						756.102
																									10.0043						36.8079						475.542
																									9.44017						143.664						128.343
																									9.65556						174.886						81.4906
																									26.9564						104.001						645.576
																									32.4006						27.2271						156.58
																									27.3351						20.9227						84.8993
																									25.9984						918.627						1255.65
																									29.2727						212.091						2816.98
																									17.2883						163.625						244.937
																									16.5592						23.5115						665.659
																									10.603						24.8334						323.581
																									12.2246						28.2636						1264.78
																									7.40548						113.555						422.381
																									8.91738						1548.68						2099.28
																									11.0463						205.06						320.419
																									11.5914						54.5715						831.517
																									7.49748						572.663
																									13.0912						107.031
																									10.7952						162.352
																									9.14509						73.3767
																									13.0912						148.359
																									9.14509						111.13
																									9.36727						116.191
																									20.9459						283.493
																									11.5321						207.908
																									13.7051						37.7084
																									10.603						54.5715
																									17.8348						10.1119
																									14.0509						39.9708
																									9.36727						46.4763
																									17.7191						93.5954
																									10.603						62.8699
																									7.49748						69.0853
																									28.3205						281.868
																									11.941						33.9634
																									16.3089						72.3902
																									14.6714						130.524
																									18.8803						241.884
																									20.4825						86.6362
																									8.19636						288.183
																									9.65556						51.9621
																									12.9331						24.8334
																									10.7952						169.331
																									18.5137						122.294
																									17.8348						21.7465
																									14.2928						33.7274
																									30.9351						144.792
																									8.44355						31.2182
																									14.0509						71.9697
																									9.65556						515.829
																									21.8744						241.39
																									7.02545						162.732
																									17.7191						105.658
																									11.7091						85.0495
																									18.2902						283.114
																									11.7091						376.624
																									8.52435						554.614
																									14.4833						53.0574
																									19.9399						417.683
																									10.7952						21.5249
																									8.19636						17.9646
																									22.3702						21.599
																									12.6111						77.7703
																									15.4009						131.09
																									12.88						550.08
																									17.2883						103.718
																									14.2928						138.172
																									26.7265						55.414
																									15.6219						97.686
																									14.0509						102.963
																									19.4878						177.733
																									12.88						91.3075
																									12.4469						26.5738
																									9.44017						37.3251
																									8.52435						187.117
																									9.36727						70.512
																									25.9192						35.1198
																									9.14509						28.8787
																									40.8981						280.96
																									31.0015						251.5
																									11.941						51.4971
																									15.2218						256.875
																									15.4009						70.7156
																									17.8732						93.6251
																									9.44017						180.367
																									8.52435						19.9854
																									10.0725						90.761
																									12.9331						24.049
																									8.44355						28.8787
																									13.7051						221.572
																									7.12236						178.978
																									23.882						287.356
																									11.7091						16.9582
																									9.65556						15.9883
																									21.1089						20.8462
																									16.7649						23.3068
																									9.36727						35.751
																									15.2218						30.4409
																									18.8803						26.8728
																									11.7675						413.904
																									19.9055						228.694
																									10.5382						155.028
																									14.6714						39.9708
																									12.9331						135.394
																									9.44017						234.153
																									10.0043						95.4792
																									11.941						35.7956
																									15.2668						544.604
																									10.4729						264.193
																									14.9529						34.5233
																									8.91738						231.069
																									10.5382						554.574
																									8.27958						23.3068
																									7.40548						23.5115
																									7.8547						17.9646
																									10.603						29.7508
																									9.65556						83.3849
																									12.4469						94.8075
																									23.6802						107.187
																									10.5382						185.105
																									34.4574						37.1965
																									27.3351						287.578
																									13.655						441.976
																									13.3504						82.2467
																									10.4729						11.4459
																									9.36727						38.0038
																									18.8803						298.72
																									11.0463						280.425
																									14.2928						496.401
																									4.82778						148.512
																									14.2447						190.057
																									25.2765						31.2182
																									10.7952						350.127
																									14.2447						147.459
																									36.7673						253.049
																									30.4661						625.17
																									10.603						25.5938
																									8.44355						97.3793
																									10.0725						21.599
																									9.65556						41.2688
																									11.941						66.0485
																									15.7094						42.9384
																									17.6026						25.4059
																									10.603						80.0415
																									16.2668						466.002
																									23.7091						174.661
																									10.4729						14.7405
																									6.82751						76.8258
																									8.27958						124.488
																									8.27958						705.77
																									14.4833						135.266
																									7.8547						16.4804
																									9.44017						787.845
																									13.0912						388.739
																									11.7091						88.7643
																									15.2218						322.137
																									8.27958						356.489
																									12.2246						25.4059
																									9.36727						121.053
																									14.6714						57.3767
																									13.3504						134.066
																									4.82778						24.3133
																									13.655						106.655
																									10.4729						22.1108
																									9.93549						122.026
																									6.30554						448.803
																									14.0996						349.408
																									9.65556						1049.57
																									9.65556						1095.79
																									15.7094						158.615
																									10.0725						66.8569
																									16.8871						36.4691
																									14.9032						47.1935
																									5.85455						36.8079
																									8.52435						234.226
																									31.5059						232.26
																									11.941						559.104
																									4.22177						53.7752
																									8.91738						51.8389
																									15.6219						41.6925
																									17.6026						221.297
																									7.12236						41.8455
																									12.6111						24.049
																									10.7952						29.0992
																									13.3504						66.2359
																									9.65556						173.696
																									21.9994						153.513
																									9.36727						116.49
																									13.7051						117.985
																									14.0996						258.675
																									10.4729						93.5391
																									14.0996						89.3775
																									14.2447						58.1435
																									19.871						53.6265
																									15.9261						597.75
																									6.62366						71.9697
																									13.0912						25.2798
																									8.44355						39.2448
																									22.7349						161.498
																									26.1823						114.459
																									7.8547						42.0739
																									9.14509						220.341
																									9.44017						274.433
																									7.02545						465.44
																									10.603						32.2255
																									13.0912						41.2688
																									10.0043						218.031
																									14.995						246.297
																									8.27958						148.096
																									5.85455						64.7478
																									8.91738						393.297
																									6.82751						87.6446
																															74.5003
																															390
																															25.0895
																															255.735
																															152.12
																															91.2269
																															285.481
																															30.3357
																															22.3979
																															26.5738
																															25.5938
																															57.5635
																															155.003
																															118.922
																															202.091
																															109.112
																															144.97
																															13.0136
																															22.7518
																															221.991
																															110.264
																															132.294
																															153.57
																															253.876
																															83.9541
																															304.511
																															150.495
																															181.803
																															154.355
																															493.074
																															334.315
																															44.2564
																															48.3164
																															22.1108
																															25.5938
																															318.005
																															82.3088
																															246.383
																															257.458
																															20.2238
																															191.66
																															208.439
																															108.429
																															39.0407
																															136.448
																															47.0231
																															80.9347
																															91.1475
																															250.039
																															69.6512
																															45.1157
																															274.465
																															162.645
																															330.072
																															97.7161
																															861.045
																															28.2636
																															19.2525
																															40.7624
																															37.5385
																															59.2324
																															16.1869
																															122.861
																															16.9582
																															192.555
																															335.284
																															19.9854
																															66.5247
																															170.426
																															115.915
																															176.501
																															338.063
																															25.2798
																															10.4231
																															13.9612
																															211.385
																															198.69
																															159.3
																															332.805
																															208.502
																															193.329
																															51.9658
																															322.593
																															82.4092
																															200.148
																															25.2798
																															40.8407
																															208.947
																															153.573
																															51.4678
																															40.4476
																															66.7466
																															119.901
																															39.3667
																															188.995
																															227.344
																															133.304
																															151.567
																															248.922
																															278.465
																															119.938
																															23.3068
																															51.1265
																															40.329
																															84.0439
																															60.4868
																															69.9204
																															30.5979
																															33.9164
																															26.0271
																															375.118
																															97.134
																															35.751
																															27.7502
																															45.7836
																															17.8755
																															126.145
																															240.822
																															96.7591
																															368.494
																															229.368
																															228.554
																															24.049
																															78.0404
																															87.4541
																															64.7725
																															117.181
																															248.437
																															349.277
																															193.33
																															106.894
																															28.6566
																															216.432
																															20.3812
																															26.5738
																															21.599
																															15.1679
																															164.925
																															19.0019
																															294.739
																															16.1869
																															27.9796
[truncated: 33 more columns]

## Sheet: Figure 4
Figure 4a																	Figure 4c
UV-VIS														Inset			TEM counting
K44Z	Wavelength (nm)	2 s (absorbance)	4 s (absorbance)	6 s (absorbance)	8 s (absorbance)	10 s (absorbance)	12 s (absorbance)	14 s (absorbance)	16 s (absorbance)	18 s (absorbance)	20 s (absorbance)	10 min (absorbance)	20 min (absorbance)	Time (s)	280 nm Absorbance	311 nm Absorbance	Protein	K44Z		Protein	K44Z		Protein	K44Z		Protein	K44Z		Protein	K44Z		Protein	K44Z		Protein	K44Z		Protein	K44Z		Protein	K44Z		Protein	K44Z		Protein	K44Z
	190	0.919012	0.852781	0.963999	1.74366	1.14363	0.814893	0.777813	0.814894	0.61024	1.77439	4	0.613831	2	2.05748	0.242047	Equiv. of Ni2+	6		Equiv. of Ni2+	6		Equiv. of Ni2+	6		Equiv. of Ni2+	6		Equiv. of Ni2+	6		Equiv. of Ni2+	6		Equiv. of Ni2+	8		Equiv. of Ni2+	8		Equiv. of Ni2+	8		Equiv. of Ni2+	8		Equiv. of Ni2+	8
	191	0.990426	0.804945	1.00237	0.773132	0.88834	0.789281	0.81578	1.25945	0.793724	0.969864	1.38819	1.01696	4	1.95642	0.318062	Concentration (μM)	5		Concentration (μM)	5		Concentration (μM)	5		Concentration (μM)	5		Concentration (μM)	5		Concentration (μM)	5		Concentration (μM)	5		Concentration (μM)	5		Concentration (μM)	5		Concentration (μM)	5		Concentration (μM)	5
	192	1.33174	1.02238	1.05215	1.01551	1.28087	1.31111	1.03978	1.08497	1.30232	3.96139	3.84458	0.708785	6	1.88567	0.384751	Temperature (℃)	37		Temperature (℃)	37		Temperature (℃)	37		Temperature (℃)	37		Temperature (℃)	37		Temperature (℃)	37		Temperature (℃)	37		Temperature (℃)	37		Temperature (℃)	37		Temperature (℃)	37		Temperature (℃)	37
	193	0.796348	0.8856	0.668385	1.05923	1.07263	0.912149	0.658702	0.766819	0.938865	1.2934	1.596	1.33518	8	1.85576	0.420548	Time (hr)	3		Time (hr)	6		Time (hr)	9		Time (hr)	12		Time (hr)	15		Time (hr)	18		Time (hr)	3		Time (hr)	6		Time (hr)	9		Time (hr)	12		Time (hr)	15
	194	0.994714	1.03902	1.01402	1.04568	1.32973	1.03333	1.28961	0.846679	0.707279	1.26726	1.31868	0.904775	10	1.83638	0.448072	Salt	150 mM NaCl		Salt	150 mM NaCl		Salt	150 mM NaCl		Salt	150 mM NaCl		Salt	150 mM NaCl		Salt	150 mM NaCl		Salt	150 mM NaCl		Salt	150 mM NaCl		Salt	150 mM NaCl		Salt	150 mM NaCl		Salt	150 mM NaCl
	195	1.39165	0.902259	1.08094	1.06049	1.10107	0.902484	1.40987	1.07584	1.36919	1.4041	1.30309	0.88581	12	1.82005	0.471585
	196	0.814696	1.09584	1.09945	1.40346	0.921298	1.09813	0.808176	0.92515	0.93838	1.1023	3.89653	1.0953	14	1.81534	0.486125
	197	0.828555	0.833422	0.95586	0.836389	0.95478	0.830382	0.952309	0.837556	0.95471	1.12985	4	1.12537	16	1.80665	0.497948
	198	0.889301	0.792391	1.01424	0.889301	1.01424	1.19033	1.01424	1.01424	0.889301	1.19033	1.49136	1.49136	18	1.80242	0.5136		Length Distribution (nm)			Length Distribution (nm)			Length Distribution (nm)			Length Distribution (nm)			Length Distribution (nm)			Length Distribution (nm)			Length Distribution (nm)			Length Distribution (nm)			Length Distribution (nm)			Length Distribution (nm)			Length Distribution (nm)
	199	1.51919	0.915444	1.2176	1.21716	1.51794	1.51413	1.51585	4	1.51835	1.51635	1.22181	1.04203	20	1.79414	0.524775		141.563			449.699			191.488			274.781			181.216			106.134			278.612			89.6615			468.856			92.6001			299.377
	200	1.05739	0.858039	1.06137	0.93293	1.05898	1.07368	0.941298	1.13942	1.07061	1.05892	1.03762	1.55247	600	1.77342	0.57586		46.2705			67.1193			155.724			46.2468			640.714			145.859			36.7495			92.0415			60.3293			461.451			701.812
	201	1.28944	1.28507	1.1121	0.984684	1.28567	1.58115	1.61813	1.1423	1.58176	1.29237	1.4339	1.26565	1200	1.77932	0.578117		48.4038			39.543			182.85			972.556			562.059			499.492			26.3654			88.4056			143.424			99.2741			256.266
	202	1.24809	1.28105	1.25297	1.14682	1.26455	1.2609	1.70853	1.4456	1.26122	1.45094	3.97959	1.45384					15.6975			336.038			336.284			48.5288			456.147			183.4			14.1211			81.8144			57.8686			58.8381			195.526
	203	1.56553	2.02828	1.59257	1.77317	1.71529	2.06112	1.73446	1.68278	2.05996	2.04392	1.53536	1.66557					79.6748			452.951			751.77			55.8932			702.71			50.3711			111.829			125.156			34.2267			152.594			57.8929
	204	1.9992	1.97789	2.29436	2.2697	1.83136	2.28035	2.31179	1.72724	2.28634	2.27997	2.06094	2.23876					92.9981			102.178			114.067			228.307			135.926			611.219			95.9493			105.026			85.6517			131.991			258.929
	205	1.9506	2.22317	1.90948	1.83328	2.03977	2.13316	2.13878	2.18357	2.37459	2.15997	2.20293	3.95251					40.9933			144.627			169.853			59.6373			1363.77			227.113			52.5251			87.1285			89.7487			230.997			88.502
	206	2.45118	2.97919	2.51361	2.3464	2.33716	2.48611	2.70234	2.46208	2.91755	2.65029	2.97115	2.49111					86.9598			29.2176			146.786			342.551			539.069			216.317			319.23			109.649			48.9834			207.656			1536.36
	207	2.54254	3.06049	2.81092	2.56039	2.68678	2.82891	3.10314	2.87251	2.78293	2.81639	3.1013	3.22836					68.6748			326.943			134.033			393.161			160.232			143.834			68.8027			123.631			30.6792			229.542			145.32
	208	2.92808	2.86496	2.71324	2.88374	2.85919	2.88331	2.79507	3.01515	2.90056	2.86049	2.99078	3.31717					22.9159			146.433			74.4312			835.225			482.032			1101.99			126.963			164.966			300.728			423.917			145.901
	209	3.124	3.1696	2.8691	2.96743	3.0112	3.16899	2.86577	2.93718	3.15134	2.95661	2.96248	3.50489					50.2867			90.0528			50.9902			298.665			239.522			340.642			23.3734			73.0844			28.4237			143.462			693.196
	210	2.9957	3.10745	2.8816	3.01778	3.08653	3.08681	3.06439	2.90856	3.15057	2.90578	3.01646	3.49542					70.803			241.65			389.509			108.29			362.386			107.754			73.0513			51.1293			66.5989			80.0848			576.32
	211	3.16997	3.12093	3.17315	3.16934	3.05095	3.22092	3.37814	3.03841	3.31767	3.0302	3.17878	3.45017					42.9659			341.53			80.0506			43.8462			649.907			432.571			223.206			76.8691			23.4388			279.81			989.71
	212	3.21128	3.14762	3.41251	3.46861	3.18774	3.57912	3.55034	3.14615	3.40684	3.40613	3.4161	3.63293					149.837			248.351			45.6071			133.378			84.1343			844.679			21.1655			45.6628			28.7768			316.731			60.605
	213	3.53847	3.49861	3.35167	4	3.32194	3.69306	3.7175	3.54774	3.73774	3.94538	3.78195	3.34401					37.06			87.3085			396.96			1361.49			859.809			931.347			16.5275			33.8845			38.6604			457.336			67.0775
	214	3.57656	3.3741	3.61595	3.73979	3.47686	3.32693	3.67376	3.57342	3.25293	3.51708	3.46458	3.50942					28.5655			481.946			113.358			99.9847			217.774			480.365			23.6637			77.8778			81.2716			140.467			315.185
	215	3.52693	3.37691	3.50483	3.54809	3.481	3.48056	3.72056	3.52982	3.21895	3.50389	3.43791	3.5878					311.62			197.737			454.735			304.852			718.003			238.903			36.452			38.0424			26.8149			244.677			1043.74
	216	3.30852	3.25523	3.36585	3.45161	3.32922	3.41841	3.45185	3.30105	3.28312	3.23235	3.51564	4					192.75			131.305			277.873			524.227			166.498			1236.59			26.444			45.2927			96.3158			60.8446			166.191
	217	3.3347	3.33978	3.34266	3.38182	3.52617	3.30116	3.60128	3.3719	3.33261	3.34963	3.5023	3.98822					267.613			43.9948			203.423			132.857			1211.56			600.318			68.1405			28.8144			81.02			83.0291			128.563
	218	3.38974	3.39848	3.21649	3.38543	3.5413	3.44884	3.43948	3.50542	3.39562	3.37962	3.48669	4					100.583			154.454			111.221			210.69			136.004			97.2409			117.06			48.3974			44.0797			112.192			122.604
	219	3.44752	3.39846	3.31123	3.43525	3.57087	3.4977	3.65089	3.49878	3.41636	3.48512	3.48642	3.99632					27.0399			654.09			171.026			74.9885			472.188			293.754			124.471			69.2305			109.782			345.388			63.2735
	220	3.47557	3.45672	3.53872	3.55141	3.52447	3.51304	3.5402	3.45916	3.37194	3.62224	3.55059	4					117.29			207.483			78.5494			71.4606			244.605			809.554			37.4704			49.5578			103.43			495.231			136.379
	221	3.3865	3.52026	3.50686	3.61536	3.625	3.41366	3.47293	3.42575	3.43512	3.55322	3.57118	3.91646					61.5039			383.074			51.0882			840.367			765.676			665.133			21.5492			35.8051			117.572			354.437			118.372
	222	3.44454	3.49976	3.36463	3.53649	3.5251	3.35812	3.42324	3.47204	3.51931	3.49934	3.48287	3.65998					173.277			98.8895			52.6308			37.3337			237.353			132.941			98.5725			59.963			22.9159			150.042			229.36
	223	3.58673	3.5836	3.625	3.57073	3.62174	3.57763	3.5577	3.59576	3.57315	3.56528	3.6269	3.69625					242.814			261.34			172.532			102.419			474.498			274.254			30.4752			54.0717			29.2314			63.2632			115.508
	224	3.48179	3.44491	3.45956	3.47985	3.52775	3.39647	3.44229	3.40712	3.47742	3.55221	3.5511	3.66213					42.5338			162.182			1430.54			53.8122			452.617			445.16			37.1409			51.8401			129.922			2117.05			543.044
	225	3.36532	3.39109	3.33658	3.40936	3.34268	3.31023	3.42992	3.40831	3.41535	3.47281	3.42709	3.59761					64.8783			312.952			27.0185			590.582			158.026			238.357			105.073			260.44			49.6399			362.42			90.8065
	226	3.29944	3.43456	3.37202	3.43783	3.37	3.28939	3.43388	3.46721	3.40539	3.35455	3.42632	3.52543					123.264			290.679			1790.25			326.224			270.765			532.316			105.777			80.3755			28.9866			272.845			1211.39
	227	3.38005	3.42731	3.30733	3.38613	3.37189	3.33653	3.33135	3.38019	3.35856	3.38787	3.44714	3.47989					104.647			232.34			59.0763			131.995			366.017			458.556			14.2175			108.162			60.4296			284.068			135.686
	228	3.38978	3.33943	3.4337	3.35977	3.3906	3.3287	3.34336	3.35731	3.42998	3.40897	3.50346	3.63958					21.74			338.812			297.816			86.6587			80.1795			99.6676			12.5322			171.193			44.9418			382.038			147.025
	229	3.25846	3.28949	3.32384	3.29736	3.35847	3.32933	3.3408	3.327	3.40771	3.3789	3.45272	3.52976					69.037			203.948			618.157			454.049			120.823			368.154			46.0691			66.4077			34.3445			450.853			46.3539
	230	3.3049	3.24942	3.34656	3.31099	3.24525	3.23106	3.28264	3.35793	3.29096	3.33675	3.37352	3.50384					15.6975			42.9252			72.1804			577.592			661.578			219.514			39.1588			142.236			34.6956			303.783			64.2814
	231	3.17934	3.15632	3.19001	3.20259	3.21775	3.14461	3.21813	3.24352	3.21283	3.1743	3.267	3.53392					24.2852			112.668			449.762			110.347			1427.55			669.77			62.6968			59.7841			122.141			151.963			96.4458
	232	3.15147	3.14051	3.15128	3.17178	3.14834	3.14611	3.19274	3.17392	3.22478	3.12951	3.22517	3.40912					173.45			96.6417			44.7214			998.917			708.162			206.095			89.4697			58.0201			22.739			247.01			66.9405
	233	3.36744	3.23348	3.35991	3.27143	3.30361	3.2231	3.1934	3.30829	3.20928	3.30663	3.26397	3.65792					111.772			82.0754			73.5528			565.091			711.403			543.076			68.2383			112.357			17.1723			94.3661			67.7585
	234	3.08134	3.03705	3.14296	3.09737	3.10904	3.12051	3.10982	3.15702	3.02854	3.13018	3.21494	3.33399					100.75			171.75			104.69			646.449			614.975			351.766			180.25			95.1193			38.1344			109.255			668.396
	235	3.1679	3.16733	3.11082	3.13955	3.10814	3.14567	3.18328	3.21603	3.17061	3.17714	3.26426	3.47384					310.192			384.951			160.061			394.019			276.122			469.666			52.1752			23.3185			34.1676			266.795			207.3
	236	2.97836	2.99882	2.97228	2.99602	2.97254	2.97683	2.95677	3.00207	2.97859	2.97722	3.04859	3.11736					94.7763			162.482			44.0455			100.419			116.52			96.929			56.3143			59.9238			28.4237			117.719			69.1004
	237	2.92487	2.92932	2.87618	2.89488	2.87675	2.84325	2.87475	2.894	2.89277	2.89346	2.93364	3.04196					66.5586			138.157			544.105			574.034			92.0385			78.0432			93.0991			54.9729			108.31			385.281			48.8613
	238	2.72111	2.6583	2.6181	2.61058	2.60119	2.59994	2.59316	2.60276	2.60276	2.59419	2.62143	2.66512					143.926			430.507			589.779			266.638			181.003			200.278			43.9118			57.5925			10.0493			98.2618			154.513
	239	2.42895	2.36278	2.32847	2.30989	2.30106	2.28839	2.29653	2.28794	2.29241	2.28783	2.30567	2.32849					165.442			347.709			50.9902			555.239			732.545			847.084			30.9898			24.7119			86.4844			113.207			73.9779
	240	2.11867	2.04238	2.00985	1.9988	1.9859	1.9775	1.9775	1.98168	1.97337	1.97543	1.9859	2.00318					106.272			297.861			751.822			761.194			101.626			120.178			83.7699			73.4697			269.687			167.049			310.772
	241	1.82859	1.76245	1.73276	1.72256	1.71155	1.70721	1.70725	1.70826	1.70618	1.70833	1.71486	1.7283					118.944			98.838			374.917			74.6267			64.6338			240.827			45.6559			28.5226			197.517			38.0895			34.5502
	242	1.5918	1.5347	1.50677	1.49964	1.49402	1.48952	1.49014	1.49152	1.48892	1.49082	1.49735	1.51321					24.5335			338.267			77.7818			624.856			234.135			164.173			31.3304			31.0502			209.535			177.599			625.573
	243	1.39481	1.34665	1.32554	1.31984	1.31698	1.31343	1.31391	1.31585	1.31525	1.31644	1.32581	1.33894					33.2691			49.3378			776.459			144.299			198.229			75.3327			25.8357			26.0709			28.5655			114.049			717.872
	244	1.24494	1.20424	1.18884	1.18616	1.18332	1.18204	1.18383	1.18381	1.18542	1.18629	1.19747	1.21099					24.8606			108.037			717.795			137.38			262.537			315.691			20.2913			29.8132			150.968			754.681			148.442
	245	1.13245	1.09932	1.08917	1.08826	1.08739	1.08706	1.08839	1.08989	1.09192	1.09318	1.10643	1.11938					457.569			33.1478			50			314.452			329.617			439.529			9.21383			27.0908			119.88			670.215			100.044
	246	1.05115	1.02381	1.0181	1.01912	1.01991	1.02087	1.0226	1.02431	1.0265	1.02884	1.04464	1.05682					68.6007			152.107			54.4059			258.18			339			150.119			36.5807			30.9152			82.8974			287.956			406.808
	247	0.992776	0.971527	0.969923	0.972491	0.974706	0.976849	0.979015	0.98112	0.98449	0.986711	1.00384	1.01638					83.9583			100.67			150.867			125.986			120.727			468.156			50.6865			53.999			25.4229			465.222			154.662
	248	0.952479	0.935901	0.937641	0.942076	0.945581	0.948344	0.951604	0.954439	0.958269	0.961127	0.979762	0.991896					340.884			93.1045			38.6006			100.524			1476.08			252.965			46.3676			39.71			148.44			214.852			216.063
	249	0.92214	0.910129	0.915139	0.921704	0.92668	0.93042	0.933955	0.937393	0.941483	0.945069	0.965691	0.977191					75.5237			23.9739			471.197			117.806			222.703			270.032			42.2356			38.9389			35.165			101.391			266.68
	250	0.901081	0.893574	0.901851	0.909982	0.916166	0.921422	0.925389	0.929291	0.933982	0.9382	0.960748	0.97184					66.3558			249.576			238.186			813.352			193.451			900.233			20.7311			23.3185			32.2205			204.119			267.38
	251	0.892974	0.889174	0.900283	0.909962	0.917131	0.923568	0.928014	0.932392	0.93794	0.942533	0.966223	0.977899					48.6536			46.8781			145.499			886.841			368.794			177.625			40.9277			30.0925			62.3386			188.025			202.258
	252	0.89642	0.894665	0.908101	0.918943	0.927207	0.934052	0.939026	0.943417	0.949559	0.954212	0.978573	0.990573					37.5473			637.601			96.177			312.361			143.235			313.437			18.5711			30.3692			52.8712			48.1798			323.206
	253	0.903519	0.903514	0.917566	0.929187	0.937666	0.94484	0.95027	0.954825	0.961102	0.965932	0.993016	1.00234					40.9933			45.1328			725.095			76.3384			466.404			184.543			19.2445			28.7053			28.7768			272.547			146.927
	254	0.915773	0.91552	0.929989	0.941158	0.949984	0.957479	0.962959	0.967	0.973617	0.979076	1.00495	1.01472					68.6007			69.8952			200.43			122.615			95.382			110.917			20.7055			30.1966			174.979			254.598			242.473
	255	0.93511	0.932847	0.946762	0.95726	0.966012	0.972867	0.978648	0.982811	0.988899	0.994403	1.01982	1.0292					136.612			81.3055			183.344			245.266			792.355			73.0546			133.195			28.4124			73.7101			340.656			568.326
	256	0.9642	0.959608	0.971717	0.981009	0.989407	0.99531	1.00087	1.00482	1.01068	1.0155	1.04029	1.04845					23.5248			344.742			654.053			131.767			187.636			51.9497			64.8659			59.6265			116.674			454.077			319.365
	257	1.00368	0.995921	1.00507	1.01446	1.02064	1.02618	1.03096	1.03554	1.04047	1.04538	1.06783	1.07506					132.613			243.278			124.74			357.918			327.601			270.505			15.4521			33.6367			80.5978			64.1735			324.82
	258	1.05129	1.03908	1.04503	1.05291	1.05868	1.06271	1.0668	1.0703	1.0752	1.07936	1.09999	1.10682					21.3651			119.777			172.359			495.143			291.887			559.441			24.4861			37.6			17.9767			52.3596			80.1412
	259	1.09774	1.07957	1.0831	1.08892	1.09315	1.09607	1.1002	1.10317	1.10793	1.11054	1.12871	1.13539					172.641			82.742			392.866			702.154			654.917			355.824			19.8151			24.6271			69.5618			83.749			1622.99
	260	1.13652	1.11387	1.11395	1.11752	1.12105	1.12337	1.12574	1.12933	1.13233	1.13547	1.15054	1.15615					256.681			139.46			633.208			593.539			272.03			148.227			68.5796			22.0746			56.9184			39.1261			1884.76
	261	1.17711	1.14978	1.14672	1.14834	1.14982	1.15191	1.15335	1.15597	1.15805	1.16074	1.17416	1.17855					109.794			154.39			83.4866			922.95			207.723			316.898			124.577			26.6658			107.854			123.406			77.2566
	262	1.22183	1.18957	1.18143	1.18164	1.18113	1.18349	1.18287	1.18442	1.1881	1.19004	1.19983	1.2036					68.6034			469.581			121.048			491.904			177.269			291.308			37.2135			14.8891			252.109			339.653			64.2099
	263	1.2717	1.23353	1.22195	1.21947	1.21756	1.21761	1.21769	1.21909	1.22035	1.22227	1.22978	1.23199					64.7225			612.184			148.733			72.3828			562.714			200.123			44.4696			20.8567			75.191			139.179			60.605
	264	1.33185	1.28672	1.2717	1.26632	1.2625	1.26189	1.26124	1.26211	1.26254	1.2617	1.26716	1.27077					75.0408			131.77			58.0518			85.2608			550.81			113.184			78.4732			31.7166			24.5335			651.248			34.5502
	265	1.38817	1.33754	1.31848	1.30939	1.30538	1.30247	1.30014	1.30169	1.30137	1.30065	1.3044	1.3072					162.215			696.537			60.4153			386.448			233.687			67.2761			245.759			47.7231			27.9941			200.218			668.265
	266	1.44281	1.38592	1.36146	1.35157	1.34477	1.34199	1.33827	1.33897	1.338	1.33893	1.3363	1.34078					98.0103			49.6792			357.431			114.599			811.077			202.473			173.851			176.517			79.1793			51.4925			1018.35
	267	1.49898	1.43534	1.40779	1.39667	1.3874	1.38171	1.37933	1.37751	1.37582	1.37609	1.37374	1.37604					56.4195			147.586			218.098			239.127			213.304			103.527			23.9604			106.476			335.66			160.41			410.701
	268	1.56273	1.49624	1.46199	1.44673	1.43637	1.43148	1.42852	1.42717	1.42398	1.42311	1.41833	1.42339					75.0408			133.164			80.8085			66.5863			332.588			372.057			44.6844			27.9219			230.865			126.526			933.373
	269	1.62359	1.54826	1.50844	1.49305	1.48188	1.47598	1.47118	1.47005	1.46643	1.4642	1.45745	1.46119					122.655			218.688			267.419			595.702			61.6943			332.015			51.3229			24.1183			88.4567			175.952			49.3289
	270	1.67279	1.59607	1.55409	1.53389	1.52163	1.51436	1.5102	1.50804	1.50504	1.50246	1.49164	1.4968					76.8483			195.24			411.699			413.801			192.761			154.214			26.5713			18.0887			27.9941			152.686			46.1554
	271	1.73123	1.64175	1.59748	1.57486	1.5648	1.55105	1.54842	1.54195	1.54318	1.5406	1.52873	1.52891					34.1676			57.2696			31.1449			78.2043			804.211			299.419			31.8233			25.4229			41.1205			75.9158			486.3
	272	1.77863	1.69144	1.6367	1.61771	1.6043	1.59492	1.58927	1.58212	1.58084	1.57664	1.5641	1.56805					34.8064			51.7623			83.5465			86.728			326.379			102.118			18.0958			20.6928			115.055			495.48			458.468
	273	1.84347	1.74493	1.69018	1.66626	1.6499	1.64205	1.63577	1.62789	1.6265	1.62202	1.61146	1.61303					78.7207			368.394			128.353			319.959			334.351			114.171			45.2174			39.4875			230.647			63.6573			109.969
	274	1.88342	1.7854	1.72929	1.70376	1.68474	1.67304	1.66646	1.66322	1.65681	1.64897	1.63821	1.64125					34.4033			113.242			89.4987			304.858			102.919			90.4207			34.4968			44.6261			29.6752			272.491			45.0479
	275	1.92509	1.82528	1.7695	1.74028	1.71828	1.7095	1.70425	1.69562	1.69394	1.68732	1.67088	1.67411					167.556			268.137			243.156			184.971			82.8837			311.301			46.2823			54.1171			38.6604			120.033			1217.89
	276	1.97269	1.87202	1.80683	1.77577	1.75637	1.74865	1.73929	1.73016	1.72469	1.72286	1.7022	1.70734					47.6468			130.449			31.6228			131.539			312.419			539.318			20.4184			58.2859			62.4352			171.394			624.518
	277	2.00439	1.90337	1.83497	1.80665	1.78766	1.77546	1.76765	1.75832	1.75466	1.74684	1.73272	1.73597					197.138			561.969			44.0455			374.613			363.933			1570.14			102.487			54.8963			68.2465			180.992			201.685
	278	2.03826	1.93278	1.868	1.83673	1.81527	1.80235	1.79165	1.78801	1.78392	1.77627	1.76234	1.76244					105.939			152.454			104.738			66.2245			493.119			735.136			73.988			71.8854			293.926			60.2989			152.389
	279	2.05735	1.94822	1.88482	1.84876	1.83503	1.81933	1.80942	1.8045	1.80028	1.79383	1.77517	1.77973					218.355			41.6256			745.371			80.9227			941.873			617.738			30.3854			167.633			275.148			293.314			147.371
	280	2.05748	1.95642	1.88567	1.85576	1.83638	1.82005	1.81534	1.80665	1.80242	1.79414	1.77342	1.77932					172.642			88.3092			383.706			670.651			1078.16			268.821			46.6091			36.2333			306.227			209.876			427.897
	281	2.04806	1.94866	1.87869	1.84239	1.82325	1.80574	1.79717	1.79095	1.7864	1.77995	1.76054	1.76383					149.423			137.934			115.082			58.8258			487.977			560.998			111.977			37.3856			89.8162			194.937			408.839
	282	2.04011	1.93458	1.86773	1.83106	1.81026	1.79355	1.79011	1.78396	1.77693	1.76853	1.75207	1.75448					25.7388			485.871			60.1665			34.6635			835.715			447.564			85.4839			112.64			41.3856			339.323			1376.27
	283	2.02535	1.91741	1.85235	1.82046	1.80134	1.78153	1.77523	1.77116	1.76218	1.75688	1.73824	1.74212					31.4593			109.15			388.734			136.98			195.8			148.422			46.0054			33.1475			43.4799			94.8947			405.597
	284	1.98257	1.88828	1.82096	1.79279	1.77067	1.75543	1.74431	1.73978	1.73256	1.72751	1.70867	1.71001					46.9207			122.128			595.971			251.357			101.626			369.549			36.2137			31.4782			34.1085			341.249			538.091
	285	1.90669	1.81481	1.75022	1.72398	1.70452	1.68694	1.67612	1.67341	1.6703	1.66224	1.64121	1.64462					36.9508			72.427			651.416			530.117			290.269			209.651			46.0055			40.9933			27.0399			160.505			195.019
	286	1.80639	1.7144	1.65608	1.6272	1.61281	1.59627	1.58572	1.58196	1.57767	1.5722	1.55123	1.55761					30.1479			41.1148			131.906			107.686			314.463			215.968			237.474			82.3899			30.1479			424.699			623.632
	287	1.69854	1.61169	1.55678	1.53194	1.51613	1.50371	1.49617	1.48988	1.48412	1.47952	1.45981	1.46174					76.5332			272.206			114.28			642.474			171.271			1296.34			50.8696			22.4709			72.8557			315.191			216.408
	288	1.60994	1.52556	1.47651	1.45412	1.4375	1.4268	1.41874	1.4145	1.4105	1.40366	1.38806	1.38856					46.4012			111.716			661.214			303.934			408.999			172.437			86.598			20.0986			99.9266			105.621			296.607
	289	1.5502	1.47516	1.43105	1.40963	1.39453	1.38638	1.37899	1.37411	1.37055	1.36542	1.35102	1.35411					24.2852			28.6332			50.5965			325.177			446.418			284.552			82.6593			25.4229			56.8829			60.7623			655.255
	290	1.49272	1.42679	1.38736	1.36724	1.35626	1.34746	1.34172	1.33899	1.334	1.33195	1.31931	1.32152					117.196			98.7429			267.583			312.345			316.236			291.363			97.3377			31.2661			28.2097			132.656			125.728
	291	1.39178	1.33103	1.29813	1.2826	1.27253	1.2657	1.26137	1.25812	1.25462	1.25196	1.24219	1.2453					68.6007			672.826			138.292			157.782			562.765			479.787			134.452			43.2937			28.7768			360.498			334.524
	292	1.23649	1.1869	1.1609	1.14956	1.14046	1.1359	1.13248	1.13004	1.1279	1.12527	1.11826	1.12075					26.1282			123.579			136.241			1042.34			409.261			536.424			22.5025			24.2852			38.4348			41.1211			208.894
	293	1.06875	1.03021	1.01279	1.00505	0.999938	0.996164	0.993448	0.992336	0.99011	0.989711	0.985876	0.986561					52.1976			146.59			127.482			98.3146			429.904			407.408			128.257			49.7212			40.6966			60.1			386.059
	294	0.922703	0.896401	0.88636	0.882211	0.879867	0.878883	0.876349	0.875741	0.875212	0.874911	0.874002	0.875074					24.5335			335.92			45.277			106.799			1122.71			416.125			68.8198			20.9836			299.39			47.0237			168.191
	295	0.803211	0.787444	0.785782	0.785893	0.786074	0.786449	0.786389	0.786903	0.787268	0.787936	0.790519	0.791424					436.585			127.405			38.0789			311.753			645.432			224.243			200.464			17.9767			542.796			71.3641			1086.75
	296	0.708963	0.704831	0.711657	0.716083	0.719152	0.72216	0.723671	0.725132	0.726973	0.728597	0.73649	0.737669					30.1479			170.375			222.204			325.641			76.1716			251.735			30.9233			20.6928			28.5655			75.1874			416.226
	297	0.634565	0.642097	0.657375	0.667468	0.67361	0.67896	0.681831	0.685216	0.688455	0.69151	0.704873	0.706438					110.803			198.191			415.527			608.66			115.821			217.958			51.2009			82.7299			58.4244			106.284			505.276
	298	0.577702	0.595623	0.619339	0.633186	0.642527	0.650482	0.655399	0.659777	0.665191	0.669082	0.687945	0.688941					161.841			54.0781			70.0001			88.3748			118.495			150.915			81.6524			68.2465			83.6691			416.241			242.625
	299	0.531415	0.558165	0.5885	0.60587	0.618332	0.628219	0.634634	0.639693	0.646626	0.652248	0.675915	0.677423					263.102			224.685			101.984			93.3342			360.356			100.149			127.446			91.3745			46.6184			138.747			1354.9
	300	0.49183	0.525136	0.560421	0.580593	0.594925	0.60681	0.614504	0.62076	0.628244	0.634158	0.662041	0.663764					107.581			24.8396			541.659			121.72			351.203			147.254			26.6613			18.53			39.0244			194.913			47.9125
	301	0.454323	0.49239	0.531721	0.553015	0.569451	0.583173	0.591116	0.597375	0.606636	0.613269	0.642843	0.645103					334.817			344.306			32.5209			356.071			152.374			134.552			165.09			24.451			136.77			439.327			867.699
	302	0.416885	0.459623	0.502193	0.525826	0.543274	0.557473	0.566485	0.573612	0.583407	0.590487	0.622925	0.624723					69.2082			329.451			69.3864			62.4904			199.74			213.154			72.9353			44.0797			100.513			121.112			1603.43
	303	0.379712	0.427299	0.472996	0.498215	0.517061	0.532432	0.542063	0.549982	0.55968	0.567764	0.602273	0.603533					228.161			41.6256			289.365			259.976			501.485			282.943			16.4788			110.177			111.488			191.495			97.091
	304	0.34466	0.396751	0.445311	0.472311	0.492208	0.508744	0.519014	0.527431	0.538466	0.546649	0.582711	0.58458					248.372			174.485			233.013			523.506			389.727			261.032			9.62531			22.1085			151.973			111.552			746.984
	305	0.314914	0.370004	0.421608	0.4497	0.470819	0.487795	0.49885	0.507545	0.518965	0.527785	0.56558	0.567157					37.7618			471.757			346.806			316.724			101.168			185.569			29.599			39.6879			310.229			253.053			89.7384
	306	0.290045	0.347849	0.400982	0.429941	0.451507	0.469612	0.480707	0.489876	0.501679	0.510609	0.549712	0.55121					74.1481			62.7908			130.856			247.775			330.906			95.2189			43.6151			124.404			52.7564			74.1152			442.954
	307	0.269546	0.329983	0.384581	0.414392	0.436652	0.455316	0.466806	0.475968	0.488379	0.497529	0.537553	0.539151					43.8398			74.2885			221.981			47.0291			230.859			200.189			25.4034			73.6445			28.2152			275.558			166.286
	308	0.254529	0.318151	0.375349	0.405923	0.429274	0.448417	0.46065	0.470327	0.483166	0.492794	0.534322	0.536075					101.088			132.135			446.44			178.123			405.971			223.242			85.6296			70.2728			34.4033			264.833			360.199
	309	0.24535	0.313305	0.3735	0.405868	0.430532	0.450749	0.46389	0.473946	0.487853	0.497503	0.542324	0.543845					58.8378			43.7057			82.2322			226.862			732.013			169.202			47.9603			169.884			27.0399			883.173			63.0555
	310	0.241679	0.31424	0.37834	0.41244	0.438733	0.460959	0.474749	0.485499	0.500432	0.510897	0.558754	0.560808					62.7147			271.669			126.007			562.068			260.029			1677.67			58.9066			37.8885			53.0618			710.887			1163.09
	311	0.242047	0.318062	0.384751	0.420548	0.448072	0.471585	0.486125	0.497948	0.5136	0.524775	0.57586	0.578117					19.7948			264.662			309.567			158.527			458.983			349.26			79.3209			15.2406			43.3869			451.343			1562.31
	312	0.242246	0.318119	0.384902	0.420815	0.448791	0.47212	0.487296	0.499054	0.514862	0.526253	0.578216	0.580283					27.9219			33.1478			419.361			55.8596			144.949			294.944			35.2072			309.313			46.2268			104.719			66.834
	313	0.237936	0.308963	0.372521	0.406514	0.432805	0.455139	0.469339	0.480573	0.495501	0.50622	0.555635	0.557734					165.23			68.7606			781.947			76.2786			119.596			149.468			38.9344			19.756			42.6356			146.772			916.295
	314	0.225556	0.28768	0.343746	0.373814	0.397082	0.416469	0.428863	0.43881	0.451554	0.461007	0.503968	0.505852					98.3111			53.4493			152.062			178.856			95.625			129.45			11.4448			50.0016			37.7618			247.997			551.884
	315	0.205664	0.256297	0.302676	0.327525	0.346485	0.362326	0.372241	0.379939	0.390118	0.397972	0.432433	0.433527					304.413			99.1543			134.434			133.191			1382.27			166.041			269.288			150.337			31.7787			505.033			447.088
	316	0.181211	0.219871	0.256102	0.275219	0.289726	0.301514	0.308969	0.31462	0.322101	0.327674	0.353178	0.353837					126.334			241.565			339.346			192.51			1150			533.052			20.7289			69.1667			26.1282			294.054			50.4334
	317	0.155636	0.183626	0.210605	0.224217	0.234488	0.242781	0.247784	0.251544	0.256504	0.260414	0.277452	0.277635					69.1459			227.342			482.828			62.1583			374.759			564.34			106.46			32.5648			25.4229			277.494			275.801
	318	0.133048	0.152873	0.172352	0.181795	0.188629	0.19424	0.197364	0.199493	0.202616	0.205236	0.215781	0.215351					44.0797			131.783			343.338			377.508			173.698			156.472			117.686			77.8484						530.979			147.769
	319	0.11423	0.128149	0.142195	0.148362	0.152832	0.156129	0.15795	0.159195	0.160945	0.16233	0.168367	0.16769					175.573			41.1148			37.013			659.556			200.387			222.153			60.4338			64.3208						76.4412			478.408
	320	0.100388	0.110336	0.120731	0.124642	0.127564	0.129503	0.130253	0.13072	0.131555	0.132214	0.135377	0.13447					41.4913			37.906			67.9267			403.716			107.723			239.408			25.2773			29.7222						84.9942			772.97
	321	0.090066	0.0974131	0.105339	0.107952	0.109631	0.110728	0.110828	0.110792	0.111051	0.111183	0.112316	0.111439					101.906			397.523			48.2591			287.117			483.898			449.488			31.2918			33.8266						479.563			130.444
	322	0.082798	0.0884175	0.0947824	0.0963659	0.0974712	0.0978837	0.0977044	0.0974646	0.0972834	0.097229	0.0970941	0.0963149					117.406			168.865			178.194			165.818			133.862			251.492			20.4184			59.7319						532.248			118.401
	323	0.0772605	0.0820355	0.0871677	0.0882363	0.0889535	0.0890245	0.0885158	0.0879226	0.0875635	0.0873995	0.0866308	0.0857525					146.251			178.39			125.56			213.826			354.258			86.6583			69.5919			95.3236						197.032			601.629
	324	0.0731153	0.0772829	0.0818639	0.0825095	0.0828662	0.082581	0.0820751	0.0813904	0.0808663	0.0805035	0.0793214	0.0785575					237.6			391.451			165.883			276.878			170.829			199.301			99.0426			50.5284						165.431			284.297
	325	0.0702596	0.0737743	0.0778565	0.0783377	0.078362	0.0780201	0.0773039	0.0765715	0.0759392	0.0754814	0.0741787	0.0734844					25.4229			143.684			48.2591			205.414			267.947			942.674			141.758			17.9906						53.8666			227.602
	326	0.067668	0.0710139	0.0747681	0.0750427	0.0751047	0.0745764	0.0738015	0.0729637	0.072269	0.0718293	0.0702462	0.0695863					130.347			26.8036			17.8278			942.152			296.545			441.887			59.1389			37.5351						100.676			987.088
	327	0.0657091	0.0688872	0.0724454	0.0725298	0.0724139	0.0719233	0.0709939	0.0701756	0.0692525	0.0689549	0.0673304	0.066658					157.383			107.366			220.803			851.113			391.576			300.449			14.1304			95.3787						192.823			168.975
	328	0.0641413	0.0670924	0.0705876	0.0705147	0.070456	0.0696888	0.0688491	0.0680814	0.0672946	0.0666647	0.065136	0.0644269					104.888			328.337			339.944			135.989			178.466			309.675			123.213			88.998						517.582			124.24
	329	0.0626807	0.0655951	0.0687394	0.0688796	0.0685468	0.0678759	0.0668788	0.0660105	0.0652866	0.0647492	0.0629654	0.0624342					200.504			66.4548			245.715			220.401			285.007			345.636			21.1862			111.06						271.406			925.316
	330	0.0614648	0.0644069	0.0675101	0.0671606	0.0670242	0.0661922	0.0652304	0.0645428	0.0634413	0.0629616	0.0612555	0.0607114					177.643			226.382			94.7996			148.42			215.274			633.94			12.5116			68.7752						157.508			413.933
	331	0.0600739	0.0628304	0.0659628	0.065835	0.0656099	0.0646019	0.063827	0.0628924	0.0619116	0.0614119	0.0597105	0.0592966					245.97			721.351			131.221			96.2628			568.86			62.9957			23.8466			56.2884						76.0475			154.296
	332	0.0586405	0.0614982	0.0645957	0.064425	0.0641356	0.063026	0.0622878	0.0613322	0.0604529	0.059866	0.0580359	0.0576668					243.481			97.6856			189.279			1396.39			575.407			1605.66			149.329			53.9718						182.588			155.187
	333	0.05756	0.0604353	0.063621	0.0632443	0.0628848	0.0618458	0.0609822	0.0601115	0.0592084	0.0585895	0.0567951	0.0563474					166.016			352.68			34.0842			768.445			301.737			165.8			57.6411			75.5733						328.617			103.238
	334	0.0564938	0.0595341	0.0625157	0.0622816	0.0616078	0.0607824	0.0596542	0.0590425	0.0580668	0.0573997	0.0556192	0.0552397					56.403			160.939			735.597			151.259			273.146			195.708			214.779			25.9244						88.6249			242.146
	335	0.0551772	0.0581508	0.0609965	0.0606813	0.0603609	0.0595145	0.0583439	0.057601	0.0564246	0.0560808	0.0541186	0.0537262					63.3317			74.7538			595.754			184.004			664.128			694.828			101.234			26.7912						134.499			165.582
	336	0.0539675	0.056839	0.0599432	0.0596867	0.0590601	0.0581269	0.0570478	0.056191	0.055243	0.0548639	0.0528107	0.0525351					116.092			338.47			240.504			241.93			353.292			297.569			39.4082			28.4456						159.814			178.888
	337	0.0526862	0.0558257	0.0587173	0.0583696	0.0578413	0.0570507	0.0559039	0.0548649	0.0540156	0.0533776	0.0515814	0.0514193					93.2182			91.9356			176.106			963.61			105.216			361.328			65.6237			210.237						383.319			648.559
	338	0.0514607	0.0544863	0.0575933	0.0570459	0.0565982	0.0555091	0.054513	0.0535822	0.0529108	0.0520554	0.0501866	0.0500665					246.619			310.335			635.507			1118.08			452.267			84.4577			185.394			15.6108						101.862			408.27
	339	0.050158	0.0530529	0.0563474	0.0557575	0.0552492	0.0538697	0.0529919	0.0521941	0.0513349	0.0504889	0.0485444	0.0485649					66.4471			77.9629			311.092			67.2639			621.531			602.758			40.1857			57.3911						47.4474			91.361
	340	0.0488811	0.0519624	0.0550475	0.0546961	0.0542769	0.0529995	0.0519185	0.0510583	0.0500665	0.0495334	0.0476007	0.0473342					41.4343			192.438			593.445			187.223						409.905			40.7976			45.5339						252.62			263.269
	341	0.0477057	0.0508947	0.054183	0.0534482	0.0529447	0.0519028	0.0508909	0.049829	0.0489082	0.048367	0.0464768	0.046083					44.9418			198.785			132.627			818.586						282.685			30.5427			65.5522						85.4638			46.3539
	342	0.0464358	0.0497322	0.0530014	0.0523825	0.0518847	0.0505533	0.0497584	0.048533	0.0475864	0.0470819	0.0451813	0.0449548					50.8856			366.014			198.634			187.005						85.5227			14.4103			26.2528						456.482			309.458
	343	0.0451002	0.0483379	0.0514207	0.0508618	0.0503702	0.0492277	0.0481696	0.0472269	0.0462737	0.045558	0.0438457	0.0434942					150.25			137.175			832.543			238.977						372.899			88.9883			14.4057						706.494			509.311
	344	0.0436125	0.0469503	0.049962	0.0494857	0.0488763	0.0476999	0.0467811	0.0457706	0.0448623	0.0441351	0.0422978	0.0420604					37.5473			83.9085			592.869			1560.5						206.087			144.635			41.4804						285.396			180.477
	345	0.0425148	0.0459166	0.0489111	0.0484533	0.0477347	0.0467172	0.0456519	0.0445046	0.0436072	0.0430164	0.0410714	0.0408239					112.314			415.013			262.675			271.045						438.037			31.087			35.9018						284.885			250.445
	346	0.0409918	0.0443296	0.047812	0.0472136	0.0464978	0.0455408	0.0441532	0.0432634	0.0422173	0.0418482	0.0396104	0.039464					193.479			273.57			207.846			104.635						124.255			121.682			54.9333						128.449			197.478
	347	0.04003	0.043745	0.0468059	0.0464129	0.0455074	0.0443788	0.0432854	0.042408	0.0413079	0.0406427	0.0386276	0.038496					39.6406			127.578			487.063			740.688						71.0456			15.8362			23.1299						141.598			205.64
	348	0.0386119	0.0425053	0.0456867	0.0451865	0.0444837	0.0430388	0.0419884	0.0410624	0.0399499	0.039444	0.0375872	0.0372992					218.059			281.882			100.686			348.919						1470.76			50.3434			62.9293						199.078			291.053
	349	0.0374398	0.0409946	0.0445533	0.0439453	0.0432549	0.0419326	0.0407214	0.0398211	0.0388851	0.0382819	0.0361128	0.036027					44.4901			78.711			299.645			55.8596						329.652			16.4303			27.9051						84.2352			220.786
	350	0.0360646	0.0399561	0.04282	0.0427017	0.0417814	0.0405025	0.0395041	0.0384984	0.0375199	0.0369596	0.0350332	0.034615					31.7787			67.1193			148.651			76.2786						208.234			39.3198			26.0343						191.714			396.283
	351	0.0350003	0.0385313	0.0419369	0.0415893	0.0408592	0.0396647	0.0383301	0.0375071	0.0364285	0.035821	0.0338502	0.0335617					104.642			434.349			300.49			89.4575						357.437			37.5774			20.5124						139.323			83.5932
	352	0.0337691	0.0375977	0.040936	0.040669	0.0397654	0.0386047	0.0373392	0.0364456	0.0353713	0.0345631	0.0326962	0.0324335					46.9207			554.676			188.003			57.8768						301.189			198.666			76.8231						99.2748			375.321
	353	0.0325193	0.0363369	0.0397396	0.0391998	0.0385723	0.0371399	0.0358915	0.0350008	0.0340242	0.033493	0.0314598	0.0311069					192.437			49.4234			44.723			176.692						238.372			49.4364			30.8536						151.213			142.454
	354	0.0318127	0.0356035	0.038619	0.0385313	0.0377183	0.0365758	0.0352483	0.0341883	0.0333085	0.0325122	0.0306687	0.030148					218.677			172.343			107.054			465.462						140.605			31.5966			24.875						423.759			264.744
	355	0.0306249	0.0345454	0.0379157	0.037467	0.0364971	0.0353374	0.0341201	0.0331621	0.0321927	0.0316052	0.0294175	0.0291772					105.475			83.1826			312.518			1341.35						244.308			94.2153			27.3886						318.89			277.078
	356	0.0296173	0.0335174	0.0368724	0.0366068	0.0357628	0.034462	0.0333681	0.0323119	0.031158	0.0307574	0.0285048	0.0283451					159.733			99.9823			249.366			293.511						316.738			14.4103			37.8885						47.5527			399.603
	357	0.0286365	0.0328245	0.036037	0.0354915	0.0348067	0.0336084	0.0326276	0.0315409	0.0301776	0.0299001	0.0274463	0.0273499					162.819			395.555			919.633			151						248.938			40.6996			425.62						94.9474			47.7669
	358	0.0278125	0.0318136	0.0353074	0.034822	0.0340247	0.0327268	0.0314455	0.0306654	0.029398	0.0288591	0.0266256	0.0263343					30.6133			680.072			420.471			476.545						180.178			53.1425			247.576						64.9026			46.2713
	359	0.0270982	0.0311837	0.0345387	0.0341191	0.0331311	0.0319519	0.0307665	0.0299087	0.0287409	0.028131	0.0258656	0.0255771					88.4567			85.4769			649.025			103.4						269.688			25.2773			98.872						704.186			218.592
	360	0.0262294	0.0304713	0.0338788	0.0334868	0.0324583	0.0314088	0.030045	0.0289021	0.0279965	0.0273819	0.0249376	0.0247593					173.319			48.7345			463.35			42.4118						241.375			23.2015			119.759						64.9026			34.0069
	361	0.0254345	0.0297866	0.0329843	0.0326476	0.0318847	0.030467	0.0292501	0.0282559	0.0271177	0.0266266	0.024353	0.0239491					91.2112			174.748			681.147			286.192						378.799			31.6219			139.229						65.1334			921.289
	362	0.0244837	0.0292788	0.032444	0.0319719	0.0312243	0.0297914	0.0287447	0.0275545	0.0263333	0.0257339	0.0236621	0.0234156					31.4593			177.941			105.72			337.923						186.683			146.29			132.134						140.075			879.24
	363	0.0242186	0.0286837	0.0321093	0.031714	0.0307713	0.0293617	0.0281372	0.027173	0.0259833	0.0252786	0.0230708	0.022872					28.5655			156.696			557.015			268.282						203.897			332.586			119.638						366.845			281.339
	364	0.0242372	0.0285664	0.0320344	0.0315528	0.0301085	0.0287247	0.0275311	0.0268226	0.0259318	0.0252066	0.0231252	0.0229445					170.058			125.989			134.487			283.688						893.008			62.1752			84.438						115.663			152.795
	365	0.0232358	0.0282693	0.0317488	0.0314574	0.030158	0.0286818	0.0273151	0.0262604	0.0255165	0.0246973	0.022439	0.0220246					58.4244			47.3267			206.81			381.279						496.445			60.0267			159.642						179.237			134.756
	366	0.0219107	0.0268483	0.0300121	0.0298023	0.0296898	0.028542	0.0268993	0.0257602	0.0245199	0.0239558	0.0214267	0.0206842					116.043			133.169			75.6371			637.949						168.475			28.2034			90.0857						158.852			50.3939
	367	0.0218687	0.025846	0.0291095	0.0287824	0.0283589	0.0273843	0.0262103	0.0249662	0.0237765	0.023252	0.0206089	0.0202675					85.7247			347.984			144.623			419.036						201.382			16.05			79.2813						126.386			166.478
	368	0.0213957	0.0258002	0.0290608	0.0286183	0.02776	0.0266037	0.0252905	0.0241499	0.0231357	0.0225878	0.0199223	0.0194616					184.233			127.33			231.149			156.846						424.382			33.0878			173.686						253.956			242.995
	369	0.0208907	0.025619	0.028903	0.0283771	0.0275497	0.0263519	0.0248775	0.0236821	0.0227866	0.0222459	0.0197039	0.019412					113.292			272.64			395.223			193.261						79.0009			17.7002			30.9569						373.532			249.724
	370	0.0208211	0.0257654	0.0291729	0.0287013	0.0277238	0.0263577	0.0249186	0.0238252	0.0229006	0.0222855	0.0198126	0.0195637					200.433			765.19			65.084			202.042						151.833			24.5404			38.9256						327.763			153.105
	371	0.0205326	0.0252714	0.0287342	0.0283399	0.0274234	0.0262313	0.0248771	0.0237927	0.0225735	0.0220914	0.019671	0.0192127					23.5248			392.517			180.157			532.288						1460.73			29.6475			30.9569						137.3			68.0712
	372	0.0195527	0.0243831	0.027977	0.0274854	0.0268369	0.025393	0.0240788	0.0229416	0.0216432	0.0210958	0.0186586	0.0182004					77.9461			206.536			74.7993			295.784						369.719			13.4543			209.344						362.522			41.9302
	373	0.019093	0.0239906	0.0275054	0.0270929	0.0261688	0.0247474	0.0235729	0.0224161	0.0210981	0.020505	0.0182924	0.0174785					192.237			115.744			176.172			136.629						314.797			169.125			59.2198						970.684			195.41
	374	0.019011	0.0236678	0.0271926	0.0265236	0.0260129	0.0244999	0.0233331	0.0220823	0.0206676	0.0203362	0.017695	0.0171876					80.4446			274.796			662.891			48.8478						1891			153.733			30.0656						38.4815			37.2946
	375	0.0190864	0.0239549	0.0274529	0.0268693	0.0262017	0.0248671	0.0235381	0.0223842	0.021153	0.0204844	0.0181127	0.0177841					82.0082			71.2723			219.065			161.165						1265.17			72.65			32.388						349.828			756.462
	376	0.0186253	0.0233407	0.0269322	0.0263357	0.0258179	0.0242953	0.0230188	0.0219145	0.0207124	0.0199628	0.0175991	0.0171776					36.9508			67.8083			559.475			49.686						93.1035			43.5967			56.2131						38.4815			103.993
	377	0.0181217	0.0228314	0.0264249	0.0259113	0.0251098	0.0240245	0.022646	0.0213094	0.0199904	0.0195179	0.0169411	0.0166259					40.6966			465.695			223.278			126.838						292.734			72.137			13.7505						528.653			423.618
	378	0.0184193	0.0233083	0.0268331	0.0263238	0.025465	0.0242066	0.0228562	0.0212898	0.0203209	0.0199628	0.0171881	0.0170331					85.1874			154.129			277.176			94.884						261.109			75.8338			24.6187						384.711			468.714
	379	0.0185742	0.0232873	0.0270376	0.0264969	0.0256715	0.0241337	0.0230417	0.0218678	0.0204301	0.0197921	0.0172687	0.0169477					75.9306			143.492			55.0985			140.681						403.752			45.0304			16.0937						67.9159			947.311
	380	0.0175619	0.0225749	0.0262008	0.0256357	0.0249677	0.0236425	0.0225348	0.0211158	0.0199027	0.0192389	0.0167885	0.0162978					120.768			266.734			100.016			569.212						114.454			16.7919			25.4465						242.333			441.45
	381	0.0171824	0.0221801	0.025526	0.0253582	0.0246625	0.0234108	0.0219016	0.020494	0.0192728	0.0185394	0.0162191	0.0160046					109.376			500.775			88.4101			168.649						1421.44			63.3713			67.1279						492.284			657.29
	382	0.0168357	0.0220122	0.0256639	0.0252609	0.024622	0.0230365	0.0218163	0.020412	0.0192175	0.0183887	0.0161519	0.0159788					37.4705			237.326			383.086			54.5294						794.975			24.8925			79.2554						300.342			878.368
	383	0.016788	0.0217924	0.0256467	0.0251498	0.0245638	0.0229869	0.0217395	0.0204902	0.0190234	0.0184774	0.0159411	0.0156951					129.373			294.764			807.166			403.884						335.136			21.4575			35.7339						630.038			490.75
	384	0.0164061	0.0213208	0.0249982	0.0247254	0.0239911	0.0226665	0.021337	0.019969	0.0185461	0.0177612	0.0154428	0.0152378					48.9746			104.702			37.013			135.23						562.927			134.069			29.9361						342.227			214.308
	385	0.0159788	0.0210414	0.0247912	0.0242338	0.0236273	0.022409	0.0210204	0.0198059	0.0184388	0.0174546	0.0151792	0.0150695					87.4096			58.7957			31.2316			88.3218						157.035			17.1509			38.9574						124.469			56.2553
	386	0.0156684	0.0205321	0.0243573	0.023859	0.0233717	0.0218668	0.0206332	0.0192628	0.018034	0.0171099	0.0147099	0.0143752					81.1427			414.786			31.8398			270.242						147.166			16.1041			94.013						592.352			775.571
	387	0.01614	0.0213599	0.0251083	0.0245328	0.0240107	0.0226259	0.021153	0.019866	0.0184493	0.0177712	0.0153246	0.0149178					22.1996			70.7431			146.868			166.085						66.3141			46.849			41.9674						821.61			1105.87
	388	0.0167222	0.0221119	0.0259285	0.0253043	0.0246797	0.0232439	0.0218167	0.0205092	0.0191231	0.0186405	0.0159841	0.0155787					35.7845			135.212			523.848			235.254						160.731			111.376			23.4329						87.3405			236.851
	389	0.0155849	0.0207925	0.0246201	0.0240684	0.0234399	0.0219288	0.020875	0.0193381	0.0180569	0.0172939	0.014751	0.0144167					75.1854			76.8724			343.433			481.613						895.716			21.9575			52.409						766.783			81.1307
	390	0.0147176	0.0198488	0.0236516	0.0230713	0.0223703	0.0212784	0.0196233	0.0183473	0.0170407	0.0161376	0.0137858	0.0132842					357.629			78.4194			241.533			313.325						347.244			25.2052			25.8002						118.775			417.626
	391	0.0145445	0.0198426	0.0233469	0.0230093	0.0226483	0.0209794	0.0193992	0.0182934	0.0168958	0.0161419	0.0141916	0.0128913					59.3505			49.5088			197.9			528.184						295.568			209.088			13.7505						146.339			116.65
	392	0.0158119	0.0211282	0.0250254	0.0244308	0.0239377	0.0223398	0.0207872	0.0197692	0.0182686	0.0174217	0.0149703	0.014648					84.5337			230.322			72.7191			322.183						561.415			313.499			35.9867						168.851			93.967
	393	0.0162787	0.0217385	0.0255113	0.0249743	0.0244479	0.0229959	0.021729	0.0204134	0.0186324	0.0182266	0.0153394	0.0151596					164.458			207.087			360.866			87.9052						491.242			11.349			37.5368						393.869			443.95
	394	0.0145783	0.0199509	0.0238204	0.023375	0.0227146	0.021162	0.0198421	0.0182991	0.0172005	0.0162177	0.0137119	0.0133858					61.4899			115.262			90.7564			104.46						333.352			17.2015			69.6322						114.84			405.672
	395	0.0141516	0.0192027	0.0233989	0.0230589	0.0220366	0.0206676	0.0190845	0.0179644	0.0163875	0.0158334	0.0129189	0.0127044					72.4665			645.317			388.009			119.633						321.858			17.7493			35.4428						363.822			301.898
	396	0.0136089	0.0189986	0.0227666	0.0224104	0.0218682	0.0200186	0.018508	0.017365	0.0161114	0.0152946	0.0124941	0.0123568					306.276			414.864			60.1846			743.278						190.863			17.7493			112.257						202.778			55.1329
	397	0.0143003	0.0197167	0.0233536	0.0229049	0.0224099	0.0210009	0.0192342	0.018074	0.0164986	0.0157523	0.0133028	0.0128994					16.0789			94.8259			42.2013			304.395						197.684			98.0639			297.315						107.353			216.631
	398	0.0155091	0.0208349	0.0249953	0.0245471	0.023675	0.0222874	0.020977	0.0193753	0.0179458	0.0173054	0.0145102	0.014483					31.4593			39.1132			287.075			1271.07						75.6097			26.7138			13.7505						112.383			61.5612
	399	0.0148087	0.0201764	0.0243621	0.0238752	0.0229831	0.021647	0.0201583	0.0187135	0.0173321	0.0164199	0.0139241	0.0134888					117.875			83.8738			38.0466			377.841						261.869			19.2093			32.0666						751.276			329.266
	400	0.0136542	0.0186696	0.0228672	0.0224166	0.0215859	0.0203757	0.0186243	0.0171981	0.0158119	0.0149922	0.0124564	0.0122628					24.2019			84.7604			533.396			858.49						370.343			132.88			45.0912						152.503			125.779
	401	0.0127888	0.0180745	0.0220761	0.02145	0.0207987	0.019371	0.0177698	0.0162725	0.0148573	0.0142636	0.011713	0.0114641					35.1582			171.967			371.5			45.4412						232.457			101.261			227.302						236.951			280.296
	402	0.0122838	0.0178862	0.0217171	0.021287	0.0204749	0.0191398	0.0175362	0.0163078	0.0148444	0.0141034	0.0116024	0.0110679					76.5332			152.52			79.4891			40.7566						2240.23			10.5544			126.164						667.322			249.205
	403	0.0122809	0.0176725	0.0217266	0.0211601	0.0206623	0.0190129	0.0175729	0.0162373	0.0148582	0.0141067	0.0115509	0.0109353					166.017			195.175			43.1288			1048.89						69.8636			17.7002			61.6834						213.777			450.266
	404	0.0127716	0.0180998	0.0224128	0.0218124	0.0212107	0.0194526	0.0180054	0.0166988	0.0153303	0.014411	0.0117388	0.0115819					44.9418			41.6256			94.1604			155.302						156.289			47.918			101.34						991.637			40.0233
	405	0.0137286	0.0194397	0.0236135	0.0230298	0.0223527	0.0208263	0.0191607	0.0179944	0.0163379	0.015574	0.0127301	0.0129118					153.567			623.985			67.3112			428.928						488.273			30.7993			52.9445						267.104			186.057
	406	0.0127296	0.018321	0.0224257	0.0219769	0.0211205	0.0196662	0.0182157	0.0169272	0.0153837	0.0146089	0.0116534	0.0116806					184.949			207			156.547			269.539						155.125			46.326			31.0822						192.208			147.068
	407	0.0113835	0.0168338	0.0208669	0.02033	0.0198269	0.0182195	0.0164318	0.0154309	0.0139313	0.0131149	0.0104227	0.0101862					165.441			38.239			309.041			170.159						581.019			22.4281			99.2346						176.843			149.978
	408	0.0113974	0.0170984	0.021009	0.0206432	0.0200267	0.018436	0.0167432	0.0153041	0.0139589	0.0133438	0.0106711	0.0104227					175.983			57.4563			58.2001			276.406						531.017			48.8319			69.1282						147.839			797.603
	409	0.0108752	0.0165215	0.0208316	0.0202522	0.0195003	0.0179119	0.0165176	0.0151048	0.0136147	0.0129442	0.0100818	0.00987005					111			123.277			697.849			81.033						430.811			93.2178			98.561						197.78			449.504
	410	0.0107965	0.016355	0.0204515	0.0200505	0.019331	0.0179677	0.0161428	0.0149622	0.01336	0.0125046	0.00985527	0.00939846					181.388			143.719			195.693			112.129						806.816			16.6879			87.0403						271.107			355.306
	411	0.0107298	0.0165138	0.0205369	0.0200653	0.0192065	0.017652	0.0162749	0.0146971	0.0133424	0.0126376	0.00974321	0.00936079					42.5882			105.393			1417.66			62.4529						937.135			134.803			81.8665						186.925			341.542
	412	0.0107193	0.0167189	0.021028	0.0204453	0.0197334	0.0179777	0.016367	0.015193	0.0138164	0.0126629	0.0101361	0.00990343					123.008			31.3121			528.211			472.855						244.075			177.457			56.9						381.796			373.408
	413	0.0118122	0.0177279	0.0221338	0.0215664	0.0208864	0.0194168	0.0176163	0.0163813	0.0147038	0.0140352	0.0111465	0.0108147					100.873			83.1222			204.637			653.907						2140.4			28.9345			104.224						172.266			132.236
	414	0.0105052	0.0162506	0.0203261	0.0199542	0.0191431	0.0178714	0.016017	0.0147443	0.0131397	0.0122128	0.00982523	0.00902557					41.4343			74.3051			218.316			55.6951						345.81			353.926			40.2344						81.9086			607.763
	415	0.0095129	0.0152955	0.0197611	0.0188012	0.0182357	0.0169106	0.0151906	0.0137715	0.0122862	0.0114851	0.00879335	0.00837898					95.5746			170.747			685.148			378.03						409.392			42.073			54.3377						500.215			244.625
	416	0.00963306	0.0153923	0.0196643	0.019012	0.0183897	0.0167766	0.0152693	0.0136294	0.0123911	0.0114336	0.00859356	0.00838184					51.9504			163.514			49.6067			115.952						181.294			151.254			59.7423						120.226			230.015
	417	0.00946808	0.0153208	0.0196657	0.0190859	0.0182638	0.0168548	0.0152302	0.0136714	0.0123401	0.0113678	0.00859308	0.00831699					61.2878			125.349			323.153			970.022						541.953			35.5232			84.0941						94.7312			1558.2
	418	0.00878191	0.0145941	0.0190902	0.0185032	0.017879	0.0162458	0.014595	0.013236	0.0115881	0.0109563	0.0080328	0.00756121					54.8944			264.58			148.283			123.65						124.401			84.309			39.8137						266.373			116.503
	419	0.00857687	0.0145521	0.018898	0.0181227	0.0177312	0.0161467	0.0143375	0.0130677	0.0114002	0.0106692	0.00790215	0.00747919					29.8787			243.425			1090.12			779.685						139.287			28.3265			22.5887						351.641			359.975
	420	0.00910759	0.0152636	0.0196743	0.0189066	0.0182996	0.0166783	0.015018	0.0137229	0.0121913	0.0112886	0.00833702	0.00816345					257.296			181.424			392.726			1108.26						405.819			96.004			42.7622						105.916			58.7688
	421	0.0103188	0.0166368	0.0211043	0.0204172	0.0197458	0.0181174	0.0165014	0.0150533	0.0134397	0.0126381	0.00954056	0.00947905					272.31			265.573			43.4631			65.0442						233.57			16.3188			57.6237						465.628			131.221
	422	0.0107269	0.0169101	0.0213456	0.0205717	0.0200748	0.0184579	0.0168595	0.0153842	0.0138044	0.0130353	0.010129	0.00968409					94.3479			91.2435			351.358			315.142						239.006			20.6503			23.5965						92.6902			212.484
	423	0.00951099	0.0155029	0.0199046	0.019248	0.0187569	0.0170364	0.0155926	0.0139966	0.0125666	0.0116963	0.00881052	0.00853825					200.778			174.532			319.481			362.217						358.621			23.784			20.3572						68.1212			203.854
	424	0.00837088	0.0146437	0.0189462	0.0183101	0.0175519	0.016048	0.0145302	0.0130529	0.0114627	0.0106196	0.00784397	0.00742245					147.399			136.375			100.867			134.876						497.554			115.809			21.4717						286.771			83.3933
	425	0.00774288	0.0138559	0.0182347	0.0177102	0.0169892	0.0155697	0.0139828	0.012557	0.011158	0.0101743	0.00732613	0.00676727					56.1251			695.107			115.526			211.185						73.2215			30.3725			102.882						262.693			59.2324
	426	0.00675488	0.012763	0.0171471	0.016655	0.0161514	0.0145216	0.0128446	0.0115919	0.00996065	0.00918198	0.0061574	0.00576305					71.1161			329.2			196.369			384.084						120.947			70.2242			86.6077						136.399			260.071
	427	0.00846767	0.0147371	0.0192323	0.0185933	0.0180283	0.0164442	0.0145559	0.0133462	0.0115638	0.0108728	0.00791836	0.00744581					83.2092			165.62			299.148			325.056						2132			161.525			73.9883						162.778			70.107
	428	0.00755119	0.0138788	0.0182986	0.0176926	0.0171413	0.0153389	0.0137873	0.0125704	0.0109267	0.00990343	0.00689793	0.00667763					81.3956			188.178			384.122			165.927						67.4911			340.85			86.7708						256.299			280.546
	429	0.0087409	0.0152879	0.0197568	0.01933	0.0184689	0.0167375	0.015029	0.0135765	0.0121298	0.0111971	0.00822449	0.00798988					42.2549			412.84			277.361			81.0804						343.876			18.3283			84.2746						285.221			455.177
	430	0.00944996	0.0159984	0.0207124	0.0199938	0.0194263	0.0176663	0.0160728	0.0147247	0.0130634	0.0118823	0.00890446	0.00843573					84.4089			107.223			278.699			36.9772						450.549			45.6976			69.5819						297.788			187.852
	431	0.00867701	0.0149846	0.0194726	0.0187845	0.0183463	0.0167923	0.0152445	0.0136094	0.012156	0.0113158	0.00799799	0.00775433					12.8694			73.3759			387.721			44.3726						505.775			39.6296			28.7894						200.492			356.149
	432	0.00687838	0.013051	0.0175128	0.0169311	0.0162549	0.0146332	0.0132194	0.011611	0.0101404	0.00946856	0.00623798	0.00612879					277.953			322.233			201.596			89.8477						469.174			14.2704			72.0915						102.454			641.03
	433	0.00568771	0.0121083	0.0166459	0.0158157	0.0153413	0.0136466	0.0121107	0.0103469	0.0091548	0.00828981	0.00518322	0.00470114					59.1118			156.71			226.466			1415.62						1470.22			106.102			41.0312						347.312			307.268
	434	0.00475979	0.0115442	0.016026	0.0152349	0.0149508	0.0133705	0.0117607	0.0101614	0.00845814	0.00767612	0.00425243	0.00372124					31.7787			38.7877			486.82			136.365						645.281			14.7502			73.4447						240.05			28.0929
	435	0.00574064	0.011941	0.0164986	0.0158067	0.0151176	0.0137372	0.0121117	0.0105977	0.00930643	0.00817537	0.00517702	0.00474215					143.738			326.938			165.513			243.244						188.1			24.7874			171.144						75.0034			227.913
	436	0.00659513	0.0128698	0.0174885	0.01683	0.0162177	0.0147152	0.0129728	0.0114775	0.0101466	0.00931835	0.00618935	0.00569439					153.26			73.3759			260.749			1063.23						497.182			24.6465			91.8472						146.588			47.4386
	437	0.00658131	0.0129147	0.0174103	0.0168452	0.0162978	0.014708	0.0131249	0.011683	0.0101614	0.00939131	0.0062356	0.00567389					123.027			102.127			1003.48			483.419						359.456			42.2382			62.1719						580.029			55.6969
	438	0.00666189	0.0128913	0.017458	0.0168076	0.0161309	0.0144997	0.0128126	0.0114627	0.0100279	0.00924015	0.00638676	0.00579405					31.395			321.928			252.56			262.43						115.182			38.2824			119.055						443.855			53.6969
	439	0.00624323	0.0123405	0.0169139	0.0161352	0.0157266	0.0142531	0.0125127	0.0110373	0.00972366	0.00899744	0.00572538	0.00527811					166.843			91.6553			247.125			247.511						156.659			60.0825			52.9384						500.608			526.36
	440	0.00594425	0.0121336	0.0166769	0.0157638	0.0153298	0.0137639	0.0122108	0.0107408	0.00939512	0.00872374	0.00544596	0.00521851					56.8829			194.197			251.934			48.1556						402.979			39.0709			33.4889						178.646			674.083
	441	0.00554705	0.0117097	0.0164514	0.0156083	0.015008	0.0136051	0.0120025	0.0104742	0.00904036	0.00812769	0.00502253	0.00472593					109.891			210.64			422.923			548.31						271.303			103.319			35.625						142.294			163.59
	442	0.00524426	0.0113444	0.0160232	0.0153155	0.0149179	0.0133266	0.0117707	0.010169	0.00872231	0.00804043	0.0048008	0.00434208					79.6371			54.6224			97.9283			139.731						326.366			42.9532			39.2899						114.84			191.567
	443	0.00604963	0.0122194	0.0168986	0.0160079	0.0155439	0.01408	0.0123811	0.0110488	0.00960445	0.00891447	0.00549173	0.00515699					87.5338			117.044			141.975			89.9694						328.062			27.4528			66.1608						82.7726			995.324
	444	0.00503731	0.0111809	0.0159955	0.0151358	0.0146933	0.0131516	0.0114398	0.0102053	0.00865984	0.00780201	0.00483894	0.00427008					20.9836			82.0754			194.667			75.5638						109.542			19.0272			39.8463						506.898			595.894
	445	0.00540161	0.0117173	0.0164609	0.0155253	0.0151	0.0136595	0.0119958	0.0105157	0.00908709	0.00843143	0.00526237	0.00448608					60.3299			35.4876			94.6962			446.834						276.663			120.025			125.616						93.701			70.107
	446	0.00587463	0.0118899	0.0166326	0.015902	0.0154061	0.0137863	0.0123086	0.0108891	0.00935745	0.00867033	0.0058136	0.00518274					228.076			292.226			716.944			683.355						67.4911			21.273			84.3349						272.594			639.38
	447	0.00519657	0.0113144	0.015852	0.0153446	0.0148392	0.0133972	0.011673	0.0104561	0.00888538	0.00803089	0.00484371	0.00420857					19.0672			165.126			148.65			376.268						64.6971			17.9444			72.7074						265.515			268.279
	448	0.00513649	0.0112691	0.0159726	0.0152335	0.0146456	0.0134015	0.011869	0.0104856	0.00889492	0.00817156	0.00507212	0.0043602					72.0472			80.6207			350.127			241.403						349.852			40.1249			115.258						352.253			267.673
	449	0.00498247	0.0108995	0.0158005	0.0151453	0.0146527	0.0132518	0.0116005	0.0102992	0.00888872	0.00801182	0.00475931	0.00419474					90.9559			75.4267			292.039			117.015						405.699			42.2368			59.0295						63.8931			449.059
	450	0.00472164	0.010839	0.0155258	0.014823	0.0143785	0.0128665	0.0113297	0.00990152	0.00851345	0.00759077	0.00460577	0.00384521					121.349			37.7944			48.5			298.817						200.821			120.783			56.5347						405.87			534.83
	451	0.00433302	0.0102625	0.0149474	0.0144072	0.0138607	0.012537	0.010787	0.00950813	0.00817251	0.00724602	0.00409412	0.00323296					37.5473			161.1			130.989			194.458						155.948			106.775			105.145						450.259			339.618
	452	0.00446939	0.0103579	0.0151019	0.014421	0.0137897	0.0125732	0.0109024	0.00948286	0.00832987	0.00733471	0.00396395	0.00326157					279.372			111.115			542.264			135.116						630.11			29.2378			79.5107						66.5774			1470.49
	453	0.00399637	0.00996113	0.0146308	0.014019	0.0135074	0.0122452	0.010582	0.00918722	0.00777102	0.0071435	0.0036025	0.00294685					63.5574			171.01			103.913			307.524						412.596			30.8536			59.176						530.379			56.5324
	454	0.00385666	0.00981522	0.0145488	0.0139251	0.0134377	0.0118732	0.0102429	0.00892735	0.00750923	0.00688648	0.00343609	0.00283289					172.793			167.044			249.064			62.7524						103.841			68.8397			172.415						246.526			87.3295
	455	0.00319719	0.00919294	0.0139265	0.0132632	0.0126977	0.011189	0.00977039	0.00846577	0.00697947	0.00616741	0.0027256	0.00209904					75.9776			61.6723			56.7519			214.72						61.7441			19.756			153.322						1123.14			166.539
	456	0.00318289	0.00914764	0.0140166	0.0133286	0.0128741	0.0114532	0.00989199	0.00858355	0.00697374	0.00633907	0.00278473	0.00200939					119.849			41.1148			47.5962			224.255						138.906			293.844			56.7606						899.557			107.416
	457	0.00381804	0.00994921	0.0148444	0.0140195	0.0135736	0.0121355	0.0104089	0.00911951	0.00758171	0.00674772	0.00343943	0.00287104					52.6031			369.483			228.137			571.738						240.153			69.0298			33.0216						212.991			98.4428
	458	0.00355959	0.00981236	0.0146494	0.0140104	0.0134392	0.0120797	0.0104337	0.00901175	0.00748062	0.00643444	0.00311184	0.00237894					24.2852			165.707			530.697			295.571						761.514			198.613			27.4067									68.2432
	459	0.00320673	0.00943661	0.0145054	0.0136766	0.0131798	0.0117631	0.0100284	0.00870562	0.00719309	0.00621319	0.00275469	0.00210619					19.0672			273.055			222.611			1025.81						75.7805			56.992			68.0255									225.173
	460	0.00303841	0.00931644	0.0143428	0.0134382	0.0130482	0.0116963	0.0102053	0.00858402	0.00712347	0.0062356	0.00271368	0.00211811					75.4367			59.2967			712.501			603.388						92.8403			37.1527			84.212									511.911
	461	0.00334167	0.00923538	0.014277	0.0136242	0.0131583	0.011868	0.0101209	0.00881386	0.00722837	0.00659704	0.00297117	0.00234366					61.1275			139.379			123.461			67.8609						112.877			34.9069			90.0387									225.148
	462	0.0031929	0.00901365	0.0139813	0.0132113	0.0126109	0.011332	0.00987148	0.00851631	0.00706863	0.00614405	0.00260735	0.00201654					39.8946			249.964			45.8141			70.7802						221.272			48.285			94.9211									92.9217
	463	0.00280809	0.00912714	0.0139594	0.013226	0.0127368	0.0111752	0.00969744	0.00823355	0.00685024	0.0060463	0.00241613	0.0020175					26.8149			48.3864			69.9995			233.339						217.129			31.5251			50.8929									288.159
	464	0.00340509	0.00983047	0.0146918	0.014236	0.0137539	0.0123644	0.0107131	0.00930452	0.00773621	0.00694799	0.00325727	0.00279284					110.828			268.528			153.025			351.616						252.412			86.4751			96.0674									554.087
	465	0.00368452	0.0100346	0.0148926	0.0144005	0.0138793	0.0126452	0.0110474	0.00950623	0.00791216	0.00701284	0.00355721	0.00298071					226.946			61.8092			430.098			690.41						289.089			81.7073			34.9237									186.501
	466	0.00391626	0.0101366	0.01513	0.0145125	0.0141072	0.0129042	0.0113473	0.00992441	0.00825357	0.00747728	0.00401831	0.0030694					65.9283			501.835			167.781			394.616						939.879			236.954			45.3335									459.259
	467	0.00337124	0.00952435	0.0143237	0.0137906	0.0132799	0.0121684	0.0106077	0.00926495	0.00767136	0.00682735	0.00343895	0.00266361					82.8338			181.209			32.8393			891.69						132.519			74.3583			141.602
	468	0.00398874	0.0100508	0.0150294	0.0144567	0.0140309	0.0126643	0.0109906	0.00967169	0.00819921	0.00746345	0.00392485	0.00324535					76.5711			224.03			107.693			832.772						543.308			109.914			119.284
	469	0.00305796	0.00872755	0.0135751	0.0131574	0.012702	0.0115948	0.0101237	0.00890446	0.00730515	0.00658083	0.00285292	0.00215864					83.7656			202.792			322.265			234.363						665.325			44.5832			61.2431
	470	0.00232649	0.00800371	0.0125961	0.0122824	0.0120382	0.0107737	0.00932455	0.00781965	0.00656939	0.00579691	0.00219154	0.00154781					93.9074			110.796			202.599			142.103						193.411			107.665			128.116
	471	0.00214005	0.00773096	0.0127034	0.0123062	0.01191	0.0106554	0.00903225	0.00781965	0.0063405	0.00564575	0.00204325	0.00135183					74.388			436.326			67.3112			66.8868						212.749			70.6217			90.194
	472	0.00291634	0.00879765	0.0136533	0.0131812	0.0125651	0.0114479	0.0100255	0.00853348	0.0071497	0.00644541	0.00288105	0.0019989					21.74			297.541			54.8715			540.76						175.744			51.0796			208.372
	473	0.00318623	0.00901031	0.0138354	0.0132904	0.0128355	0.0117955	0.0103941	0.00862122	0.0073657	0.00664282	0.00319386	0.00242519					52.4107			102.366			170.998			193.218						401.311			33.173			195.634
	474	0.00279093	0.00854301	0.0134535	0.0130634	0.0124979	0.0115104	0.00987148	0.00844288	0.00718737	0.00640392	0.00278759	0.00205469					60.8294			310.316			369.965			129.355						601.767			174.744			165.458
	475	0.00295925	0.00890303	0.0135264	0.0129595	0.0127268	0.0115852	0.0101433	0.00868797	0.00728178	0.00638771	0.00296688	0.00248957					114.58			135.546			133.217			229.019						772.62			54.9345			46.9209
	476	0.00344992	0.00932121	0.0141268	0.013381	0.0131431	0.0120411	0.0105	0.00885773	0.0076561	0.00694418	0.00336838	0.00293064					24.2019			43.6089			234.111			86.5614						248.09			31.7658			60.4015
	477	0.00308943	0.00864553	0.0134325	0.0129657	0.0124106	0.0113058	0.00992489	0.00854731	0.00745296	0.00644827	0.00299788	0.00246286					44.1255			296.849			305.5			82.8817						107.728			199.486			101.004
	478	0.00227308	0.00776005	0.0126886	0.0121422	0.0117841	0.0106163	0.00909471	0.00757599	0.00632906	0.00571299	0.00218344	0.0013895					42.7302			120.323			1055.59			136.606						140.514			55.4679			34.5547
	479	0.00248194	0.00805044	0.0129299	0.0123091	0.0117478	0.0105591	0.00921249	0.00767136	0.00650835	0.00570154	0.00229788	0.00160217					40.6469			56.1485			154.87			249.405						108.312			69.8683			45.4346
	480	0.00233746	0.00811195	0.012897	0.0124369	0.0119452	0.0106373	0.00922155	0.00772333	0.00649023	0.00576067	0.00218201	0.00159025					70.5744						67.2575			318.173						97.027			32.7979			301.288
	481	0.0026412	0.00833225	0.0131583	0.0124402	0.0120988	0.01088	0.00940561	0.00827742	0.00699568	0.00595713	0.00255823	0.00195122					106.309						175.091			615.906						286.65			19.5136			105.791
	482	0.00270939	0.0083456	0.0130382	0.0124578	0.0121393	0.010942	0.00938702	0.00807953	0.00701237	0.00616503	0.00264597	0.002069					47.7167						1454.68			96.4247						144.551			14.8611			80.6135
	483	0.00370407	0.00927305	0.0139518	0.0134788	0.0129347	0.0117722	0.0102191	0.0090127	0.00768805	0.00686932	0.00370884	0.00300646					71.2942						152.399			518.641						424.371			156.438			201.419
	484	0.00316811	0.00852394	0.0133166	0.0127716	0.0121388	0.0111332	0.00981236	0.00860023	0.00719357	0.00627899	0.00319099	0.00237799					148.639						293.576			502.582						1142.69			78.5011			231.257
	485	0.00510931	0.0128636	0.0184546	0.0176535	0.0164127	0.0144491	0.0125079	0.0110874	0.0095706	0.00847149	0.00499678	0.00432634					20.0986						788.804			163.831						74.0744			92.1365			78.2163
	486	0.00481892	0.0122461	0.0178838	0.017077	0.0168662	0.0155478	0.0137467	0.0117779	0.00995064	0.00885963	0.00510836	0.00414276					201.149						284.273			311.758						175.723			20.3727			77.668
	487	0.00354862	0.00895643	0.0137057	0.0131168	0.0131173	0.0125589	0.011014	0.00943661	0.00798321	0.0072155	0.00361204	0.00270653					48.2785						89.1054			81.6853						158.511			17.9376			43.7797
	488	0.00380754	0.00912189	0.0137472	0.0133414	0.0126863	0.0116124	0.0102048	0.00910711	0.00771284	0.00694418	0.00365257	0.00288868					50.8459						296.946			146.46						326.362			50.2722			62.951
	489	0.00367355	0.00899839	0.0136848	0.0130086	0.0128717	0.0120087	0.0103736	0.00901079	0.00777483	0.00673389	0.00367308	0.00291061					28.5655						72.8371			422.46						252.973			115.72			27.5481
	490	0.0033083	0.00848055	0.0131655	0.0126834	0.0125256	0.0113096	0.00996256	0.0087204	0.00742912	0.00661326	0.00324535	0.00238895					44.0797						163.642			362.723						403.88			33.2304			37.0506
	491	0.00330782	0.00822258	0.0126643	0.0123167	0.0121331	0.0112205	0.00972557	0.00840521	0.00699902	0.00629091	0.00304413	0.00217772					43.1535						89.0647			465.959						336.058			86.0932			21.4717
	492	0.0030489	0.0081501	0.0125928	0.0120564	0.0118771	0.0110741	0.00956297	0.00832605	0.00691366	0.00629664	0.00305223	0.00209284					43.2937						83.4426			400.493						461.476			109.412			29.0134
	493	0.00337076	0.00867558	0.0131865	0.0127354	0.0122747	0.0113816	0.0099082	0.00876236	0.00736475	0.00666571	0.00335026	0.00258446					102.483						370.172			90.2728						2288.62			56.0215			12.9752
	494	0.00300694	0.00799847	0.0127182	0.011991	0.0116205	0.0106616	0.00939894	0.00819778	0.00678825	0.00619316	0.00275135	0.00194645					37.06						683.942			107.73						141.427			38.9539			25.1392
	495	0.00294733	0.00795555	0.0125895	0.0118718	0.0116758	0.0107665	0.00916052	0.00803328	0.00668049	0.00601387	0.00288486	0.00191164					193.686						915.282			390.037						463.129			53.0666			27.4067
	496	0.00385761	0.00897598	0.0139036	0.013278	0.0126176	0.0117316	0.0102262	0.00891876	0.00762558	0.00692368	0.00375652	0.00283241					139.374						320.526			435.339						551.774			41.0253			49.5782
	497	0.00374031	0.00867701	0.0130777	0.0127006	0.0123801	0.0117288	0.0100198	0.00880909	0.00741243	0.00689125	0.00371742	0.00260878					128.442						42.5374			1097.18						740.629			42.9741			30.6204
	498	0.00367737	0.00850391	0.013083	0.0124402	0.0122118	0.0113797	0.00975943	0.00841522	0.00729752	0.00667572	0.00352955	0.00256872					277.261						298.091			447.685						217.868			70.9755			94.6169
	499	0.00318766	0.00796938	0.0127692	0.0119529	0.0120239	0.010849	0.00942135	0.00816965	0.00675821	0.00614595	0.002882	0.00206137					34.1676						99.6274			89.8477						272.407			44.8854			47.5515
	500	0.00317001	0.00802469	0.0123973	0.0118237	0.0116129	0.0106268	0.00927162	0.00795221	0.00670862	0.00593805	0.0028162	0.00201559					186.79						184.243			224.38						152.324			14.6677			73.8767
	501	0.00358629	0.00841141	0.0129738	0.0125594	0.0121741	0.0113001	0.00982857	0.00851488	0.00736046	0.00642347	0.00325775	0.00265264					213.862						72.4385			488.62						209.573			22.6307			71.9052
	502	0.00340366	0.00829601	0.0128875	0.0122786	0.0121403	0.0112281	0.00953293	0.00828743	0.00713062	0.00649023	0.00324392	0.002388					98.7618						60.1569			679.755						350.234			29.2703			25.4465
	503	0.00351763	0.00844955	0.0130448	0.0124254	0.012361	0.011375	0.00976658	0.00839901	0.00730753	0.00662231	0.00328588	0.00246954					131.102						233.398			421.784						793.25			49.9981			65.5116
	504	0.00376272	0.00834942	0.01299	0.0125666	0.0123973	0.0114679	0.0099597	0.00859451	0.00760937	0.00676584	0.00351763	0.00254345					173.468						161.78			67.8609						74.8188			138.052			27.5481
	505	0.00385189	0.00862598	0.0130434	0.0125399	0.0124536	0.0114532	0.00987339	0.00871515	0.00739765	0.00673485	0.00352907	0.00254393					56.0603						284.054			224.212						124.821			46.9911			88.6326
	506	0.00304461	0.00759315	0.0120258	0.0116978	0.0116186	0.010716	0.00915337	0.00776196	0.00662279	0.00589037	0.00281429	0.00183916					71.0593						156.066			141.29						285.167			15.7323			126.181
	507	0.00287247	0.00762177	0.011982	0.0115547	0.0115366	0.0107017	0.00901222	0.00785685	0.00670052	0.0061245	0.00302076	0.00190258					46.6184						37.7601			233.91						491.159			22.2916			94.4197
	508	0.00294971	0.0077095	0.0122533	0.0118413	0.0115919	0.0107517	0.00904798	0.00780249	0.00670958	0.0061717	0.00269556	0.00194025					407.246						688.858			623.675						260.369			38.7333			73.8454
	509	0.00339222	0.00803089	0.0126066	0.0122147	0.0120296	0.0111403	0.00946951	0.00828552	0.00698805	0.00654268	0.00315475	0.0023303					148.163						66.5543			173.564						485.211			56.4006			39.4543
	510	0.00375223	0.00829649	0.0127015	0.0123591	0.0121946	0.0113335	0.0096941	0.00860167	0.00747395	0.00680018	0.00320101	0.00289869					218.83						128.176			105.887						316.504			80.3617			134.817
	511	0.00388813	0.00828218	0.0127115	0.012506	0.0124269	0.0114756	0.0100045	0.00881004	0.00757265	0.00692368	0.00368357	0.00271225					27.9941						236.916			236.021						524.096			81.752			32.5874
	512	0.0037775	0.00811577	0.0124607	0.0122538	0.0120525	0.0111222	0.00963306	0.00849056	0.00737381	0.00656891	0.00355625	0.00252247					295.988						107.421			326.602						677.012			122.816			98.7872
	513	0.00349951	0.00789213	0.012229	0.0117731	0.0117297	0.0108409	0.00927734	0.00803614	0.00697565	0.00637054	0.00340176	0.00238943					232.783						372.178			969.071						602.847			18.7675			36.1662
	514	0.00337124	0.00765514	0.0119429	0.0116343	0.0114746	0.0107126	0.00899172	0.00798464	0.00683928	0.00629473	0.00296259	0.00221777					216.618						223.675			187.817						1285.51			128.699			66.2781
	515	0.00340509	0.00760269	0.0120502	0.0115352	0.0115066	0.0105605	0.00903082	0.00790739	0.00694513	0.00622845	0.00302315	0.00208521					298.292						141.442			1333.8						277.949			42.7743			41.2201
	516	0.00371933	0.00804996	0.0122275	0.0118389	0.0117207	0.0109677	0.00935268	0.00819492	0.00707388	0.00648165	0.00328159	0.00234127					16.5737						252.864			240.744						159.492			30.2617			92.7453
	517	0.00347376	0.0076642	0.0119915	0.0118389	0.0116711	0.0109153	0.00934219	0.00795555	0.00684881	0.00646639	0.00321293	0.00215959					128.252						613.473			267.576						285.916			25.3676			99.0492
	518	0.00368977	0.00788641	0.0122972	0.0119915	0.0119119	0.0109854	0.00943518	0.00819921	0.0071969	0.00659275	0.00346184	0.00239515					45.166						995.641			434.522						238.957			10.5084			18.8373
	519	0.00392389	0.0082531	0.0125537	0.0123291	0.0122533	0.0113454	0.00990963	0.00855589	0.00758171	0.00698042	0.00369596	0.00265932					120.759						81.2996			331.085						847.962			38.3629			43.5722
	520	0.00380659	0.00773335	0.0120044	0.011848	0.0117631	0.0108309	0.009305	0.00818205	0.00725508	0.00651121	0.00328255	0.0023756					204.339						441.144			301.692						125.735			145.162			165.01
	521	0.00375938	0.00802374	0.0121765	0.0120616	0.0118165	0.0109034	0.00936842	0.00821733	0.00713015	0.0066967	0.00347662	0.00245666					49.6399						252.079			162.156						311.485			63.1653			44.1919
	522	0.00365829	0.00784063	0.0118065	0.011867	0.0116992	0.0110388	0.00936079	0.00812387	0.00729704	0.00665045	0.00328684	0.00240564					116.312						127.857			37.7095						159.617			40.9552			27.4067
	523	0.00363493	0.00773478	0.0119843	0.0117459	0.0117474	0.0107074	0.00924683	0.00815582	0.00711584	0.00639057	0.00322866	0.0023284					109.462						161.801			65.147						266.153			28.7121			27.4067
	524	0.00374746	0.00780153	0.0120597	0.0118728	0.0117826	0.0109749	0.00935364	0.00820971	0.00719833	0.00646687	0.00329733	0.00253868					29.6752						148.896			56.6125						750.371			20.5124			56.5385
	525	0.00354862	0.00764894	0.0118794	0.0117073	0.0116558	0.0109158	0.0092783	0.00809622	0.00702238	0.00646114	0.00320005	0.00245237					41.4343						50.5461			50.0491						241.161			24.9895			110.848
	526	0.00373363	0.0077796	0.0119987	0.0118222	0.0116682	0.0109406	0.00939846	0.00809097	0.00711727	0.00669002	0.00346136	0.00262928					73.0771						110.887			95.4556						225.871			417.318			91.4941
	527	0.00372553	0.00772238	0.0119677	0.011869	0.0116887	0.010931	0.00936556	0.00815439	0.00711584	0.00664091	0.00297356	0.00271368					44.1255						41.0656			32.5735						173.876			127.701			28.7894
	528	0.00365353	0.0078454	0.0120759	0.0119824	0.0119114	0.0111771	0.00941706	0.00832319	0.0072875	0.00674343	0.00319958	0.00256634					22.4709						487.641			53.8396						60.4737			40.5181			28.1065
	529	0.00351429	0.00765467	0.0118194	0.011796	0.0116801	0.0109754	0.00931406	0.00808048	0.0072155	0.0065546	0.00335789	0.00250435					25.4229						113.28			69.5328						191.337			24.5846			19.3794
	530	0.00351477	0.00749397	0.0115409	0.011673	0.0115366	0.0107088	0.00916815	0.00818348	0.00690889	0.00645495	0.00319862	0.00221157					64.9126						64.9025			48.1556						105.81			64.6774			25.4465
	531	0.00380182	0.00757122	0.0118232	0.0117612	0.0116982	0.0108681	0.00921583	0.00814581	0.00725603	0.00668669	0.00360823	0.00254631					51.3597						155.064			72.5356						59.0192			65.4774			21.8899
	532	0.00354052	0.00755358	0.0115962	0.0116611	0.0114689	0.0107217	0.0092349	0.00804567	0.00692987	0.00655222	0.00334597	0.00237703					270.038						618.88			23.8496						99.605			23.7187			61.2832
	533	0.003613	0.00764322	0.0118909	0.0118866	0.0116453	0.0109315	0.00950432	0.00806236	0.00717306	0.00645828	0.00321436	0.00252152					58.597						152.887			59.6239						190			279.412			41.7508
	534	0.00341034	0.00759315	0.0118127	0.0117965	0.0115709	0.0108528	0.00943041	0.00804615	0.00700665	0.00657368	0.00323772	0.00247621					60.6623						102.446			66.8868						272.428			247.702			34.7416
	535	0.00362492	0.0077095	0.0119629	0.0118327	0.0116701	0.010951	0.00944757	0.00815201	0.00720501	0.00673819	0.00323963	0.00241423					578.165						374.081									357.621			97.4273			168.92
	536	0.00337648	0.00733137	0.0114551	0.0113544	0.0112844	0.0106058	0.00906086	0.0078907	0.00694036	0.00634432	0.00300503	0.00195026					504.279						40.3545									199.059			12.271			24.6187
	537	0.00340891	0.0074296	0.0116491	0.0116334	0.0114632	0.0106192	0.00904417	0.0078454	0.00695181	0.00635195	0.00320101	0.00213957					166.974						410.429									146.532			8.18068			41.2201
	538	0.00364113	0.00777197	0.0119987	0.0119376	0.011766	0.0109353	0.00942182	0.00812721	0.00712061	0.00671148	0.00340748	0.00250483					171.06						213.228									272.179			58.2963			23.2107
	539	0.00348473	0.00758743	0.0116553	0.0115714	0.0114923	0.0106988	0.00924349	0.00789404	0.00696516	0.00651026	0.0031085	0.00223064					119.947						213.698									489.762			43.9831			76.9308
	540	0.00337744	0.00748301	0.0115414	0.0114889	0.0114613	0.0105267	0.00912142	0.00790024	0.00692225	0.00633431	0.00305271	0.00221396					105.981						1049.11												47.2774			51.8259
	541	0.00347662	0.00741911	0.0117388	0.0117245	0.0116458	0.0107756	0.00921583	0.00802994	0.00714684	0.00646401	0.00314283	0.0022645					101.08						416.689												29.8132			26.3957
	542	0.00346613	0.00757313	0.0117154	0.0117249	0.01162	0.0107865	0.00932789	0.00813913	0.00709629	0.00651312	0.00336075	0.00219536					125.121						271.326												23.9381			34.2456
	543	0.00315571	0.00728703	0.0114555	0.0113993	0.0112071	0.0104909	0.00906372	0.00789976	0.00672865	0.00627089	0.00281382	0.00195169					42.6356						39.7218												74.0476			68.809
	544	0.00323343	0.00743103	0.011519	0.0116701	0.0113211	0.0105209	0.00912189	0.00787926	0.0069375	0.0063901	0.00298786	0.00195456					71.8226						514.205												24.0688			46.6719
	545	0.00327396	0.00728846	0.0114269	0.011456	0.0113182	0.0106258	0.00908136	0.00799227	0.00700045	0.00625849	0.00287962	0.00181007					249.111						467.891												37.6278			195.454
	546	0.00340128	0.00735235	0.0116329	0.0116048	0.0113792	0.0106077	0.00919342	0.00791502	0.00697994	0.00643539	0.00312138	0.00209856					54.8585						137.043												66.1831			54.8133
	547	0.00358343	0.00777674	0.0119371	0.0120292	0.0117373	0.010922	0.00951338	0.00825548	0.00726223	0.00678778	0.00337791	0.00237942					138.7						158.426												27.0164			109.397
	548	0.00371552	0.00789928	0.0121384	0.0122318	0.0119328	0.011302	0.00969267	0.00855255	0.00747252	0.00691795	0.00342655	0.00238228					156.869						307.677												71.9991			71.5724
	549	0.00358534	0.0074048	0.0117016	0.0117311	0.0115404	0.0108976	0.00933266	0.00809002	0.00710297	0.00664806	0.00316334	0.00212193					122.305						1040.37												24.6271			75.2858
	550	0.0033803	0.0073061	0.0114989	0.0115128	0.0113435	0.0105577	0.00916576	0.00789547	0.00692177	0.00646973	0.002985	0.0018568					160.606						182.96												21.7405			110.267
	551	0.00310516	0.00710821	0.0113578	0.011456	0.0111184	0.0103984	0.00893593	0.00759411	0.00668669	0.00626326	0.00273561	0.00177622					49.6511						807.677												16.8649			207.4
	552	0.0031805	0.00734568	0.0115051	0.0116024	0.0113273	0.0106854	0.00911379	0.00782681	0.00687885	0.00626373	0.00297451	0.00197268					135.006						280.271												37.0772			73.7165
	553	0.00326109	0.00738811	0.0115848	0.0117302	0.0113859	0.0107136	0.00924253	0.00800323	0.00701189	0.00645447	0.00293255	0.00196314					21.3651						85.9455												98.7764			18.208
	554	0.0030694	0.00709534	0.0113521	0.0114484	0.011117	0.0104785	0.00913334	0.00773859	0.006742	0.00617266	0.00270653	0.00171375					83.3251						2258.94												108.488			129.7
	555	0.00319195	0.00732803	0.0115066	0.0115547	0.0113297	0.0106664	0.00905037	0.00781155	0.00693226	0.00627708	0.00285196	0.00167894					95.9736						131.192												29.6726			116.506
	556	0.00313377	0.00725031	0.0114932	0.0114927	0.0112724	0.0106573	0.00903892	0.00786066	0.00689983	0.0063386	0.00265932	0.00171614					27.3371						216.956												47.8919			56.5597
	557	0.00310087	0.00721359	0.0114303	0.0114889	0.0112162	0.0104985	0.0089817	0.00778913	0.00677729	0.00630617	0.00270462	0.00170374					59.1916						131.292												271.037			50.8929
	558	0.00292921	0.00690222	0.0112166	0.011394	0.0111074	0.0103226	0.00890398	0.00758839	0.00657463	0.00613213	0.00242805	0.0013895					31.7787						36.0941												67.1839			105.091
	559	0.0028863	0.00701046	0.0112643	0.0113935	0.0111394	0.010407	0.00884104	0.0075531	0.00670433	0.00615931	0.00256681	0.00150776					50.2465						120.72												18.8555			42.336
	560	0.00309753	0.00731421	0.0115829	0.0117817	0.0114031	0.0105948	0.00912619	0.00786114	0.00695372	0.00635767	0.00275946	0.00179338					105.081						513.366												18.5198			89.5773
	561	0.00285292	0.00702906	0.0114427	0.0116067	0.0112562	0.0105276	0.0089364	0.00766706	0.00670433	0.00606823	0.00254679	0.00151491					45.5667						500.13												35.7759			36.3973
	562	0.00283003	0.00687838	0.0113106	0.0114851	0.0111556	0.0104623	0.00876427	0.00755548	0.00652981	0.00601387	0.00240183	0.00144148					100.317						535.443												66.5031			99.9887
	563	0.00277615	0.00702047	0.0113106	0.0116267	0.0111423	0.010325	0.00881481	0.00756979	0.00660038	0.00609446	0.0023489	0.00135088					205.626						451.232												166.318			50.4487
	564	0.0027709	0.00705624	0.0115023	0.0115891	0.0112381	0.0105824	0.00900316	0.00760937	0.00667715	0.00607014	0.00248384	0.00137949					37.3856						247.054												107.035			143.944
	565	0.00209856	0.00630426	0.010849	0.0110111	0.0106769	0.00990009	0.00842094	0.00709343	0.00602436	0.0054698	0.00180149	0.00065136					18.961						104.647												26.5872			169.534
	566	0.00220394	0.00647831	0.0108933	0.011138	0.0107112	0.00991249	0.00843906	0.007061	0.00606871	0.00541544	0.00177908	0.0007658					59.5204						325.74												24.9645			56.3281
	567	0.00144577	0.00606823	0.0107069	0.010859	0.0103278	0.00953436	0.00776005	0.00648069	0.00547075	0.00479507	0.00111008	-3.57628e-05					58.3206						417.241												84.6207			60.8378
	568	0.00197744	0.00684118	0.0113692	0.011508	0.0109806	0.0101256	0.00851059	0.00721884	0.00608444	0.00549555	0.00161505	0.000538826					172.738						384.753												19.0212			29.3683
	569	0.000891685	0.00632429	0.0111485	0.0111542	0.0104184	0.00948477	0.00771999	0.00631571	0.00517321	0.00441361	0.000606537	-0.000473022					409.019						104.472												34.828			18.3497
	570	0.000567436	0.00636101	0.0112896	0.0113044	0.0107069	0.00965595	0.00790548	0.00647116	0.00513792	0.00441647	0.000402451	-0.000698566					203.532						103.997												30.4036			28.1065
	571	0.00218821	0.00803804	0.0131083	0.0129237	0.0123906	0.0112648	0.00949812	0.00801897	0.00666952	0.00594044	0.00213385	0.00106335					108.7						103.812												15.3728			37.4331
	572	0.00372314	0.00941229	0.0144091	0.0143161	0.0137076	0.0126882	0.0109091	0.00944948	0.00827074	0.00751686	0.00364637	0.00256157					98.479						140.36												23.3185			41.2515
	573	0.00291348	0.00877237	0.0136914	0.0136809	0.0129642	0.0118318	0.0100808	0.00863123	0.00737953	0.00666666	0.00275087	0.00163841					93.9008						37.7601												25.6259			80.8739
	574	0.00319862	0.00950146	0.014739	0.014626	0.0138893	0.0126572	0.0108762	0.00938559	0.00793934	0.00713348	0.0031805	0.00209904					251.481						957.573												182.654			66.6074
	575	0.00429249	0.0101495	0.0153298	0.015183	0.0146003	0.0135374	0.0118442	0.0102911	0.00886965	0.00818348	0.00418758	0.00316381					89.6362						78.435												280.76			75.7669
	576	0.00266171	0.00889683	0.0140309	0.0139899	0.0132232	0.0120349	0.0102124	0.00875616	0.00739861	0.00660229	0.00252724	0.00144529					431.609						87.2344												72.507			165.047
	577	0.00231266	0.00888872	0.0141811	0.0139866	0.0132284	0.011817	0.00990248	0.00837803	0.00707531	0.00613546	0.00211382	0.00101185					203.835						628.663												19.6698			57.7454
	578	0.00461531	0.0110664	0.0163136	0.0161481	0.0156631	0.0145316	0.0127358	0.0111089	0.00972986	0.00879765	0.00482035	0.00356484					32.408						302.172												48.481			156.423
	579	0.00316238	0.00908566	0.0142193	0.0141568	0.0135074	0.0123277	0.010601	0.00911283	0.00774431	0.0070219	0.00314713	0.00200987					115.482						464.187												151.808			52.7914
	580	0.00210667	0.0084796	0.0138211	0.0136533	0.0130005	0.0117021	0.00992775	0.00834513	0.00689745	0.00605679	0.00202656	0.000993729					53.2041						260.503												36.8698			46.9209
	581	0.00312185	0.0101399	0.0154977	0.0153494	0.0144639	0.012888	0.0110092	0.00949907	0.00800705	0.00709486	0.00309181	0.00199413					32.4703						58.2001												68.1603			62.4247
	582	0.00233555	0.00897026	0.0143137	0.0141687	0.0136757	0.0124331	0.0106554	0.00911474	0.00754642	0.00657606	0.00236177	0.00106811					78.0488						571.054												65.1696			41.0312
	583	0.000553608	0.00601196	0.0110502	0.0111518	0.0105739	0.00960875	0.00782919	0.00645781	0.00511265	0.00429344	0.000442028	-0.000861168					24.5335						902.605												23.3633			33.4889
	584	0.00270844	0.00859404	0.0137496	0.0137577	0.0129867	0.0117054	0.00991154	0.0085783	0.00732756	0.00654364	0.00257635	0.00149584					20.6928						426.631												20.7058			23.2107
	585	0.00334644	0.0096674	0.0148721	0.0148473	0.0141568	0.012929	0.0111241	0.00970268	0.00829029	0.00750971	0.00342178	0.00230551					38.6604						153.39												13.3329			76.3583
	586	0.00150394	0.00722551	0.0123219	0.0123782	0.0116835	0.0106864	0.0088973	0.00746727	0.00619125	0.00547838	0.0014677	0.000282764					40.4477						47.5962												11.0136			40.7143
	587	0.000466347	0.00643063	0.0116224	0.0116305	0.0109768	0.00980997	0.00794887	0.00655174	0.00517607	0.00440455	0.000325203	-0.000874043					33.4507						619.699												26.0709			177.226
	588	0.00202227	0.00756216	0.0126457	0.0126991	0.0120125	0.011086	0.00938892	0.00805378	0.00663757	0.00593138	0.00184822	0.000745773					30.6792						67.9001												32.6267			40.2665
	589	0.00154114	0.00662184	0.0115924	0.0117564	0.0111165	0.0101757	0.00853014	0.00719118	0.00608778	0.00528526	0.00127745	0.000128269					41.2518						53.806												21.4986			29.3956
	590	0.00138235	0.00648451	0.011384	0.0117235	0.0109329	0.0100169	0.00834799	0.0070653	0.00577354	0.00524616	0.00118113	-5.29289e-05					84.9769						222.436												80.2192			58.5158
	591	0.00207424	0.00700426	0.0119381	0.0121531	0.0114202	0.0105324	0.00884199	0.00756788	0.00640392	0.00582743	0.00174522	0.000586987					133.762						162.644												29.2824			40.2665
	592	0.00275278	0.00821686	0.0131512	0.0133882	0.0126047	0.0116162	0.0098877	0.00851345	0.00724792	0.00659132	0.00257635	0.00141907					272.965						548.19												23.1836			25.9504
	593	0.00171709	0.00748682	0.0126724	0.0126991	0.012012	0.0109973	0.00929737	0.0079093	0.00653791	0.00575638	0.00175858	0.000561237					28.5655																					163.759
	594	0.00186348	0.00711298	0.0120888	0.0122166	0.0116324	0.0105419	0.00893736	0.00753403	0.00638962	0.00553656	0.00154209	0.000385761					61.2595																					53.085
	595	0.00118017	0.00643778	0.0115356	0.0117698	0.0110121	0.0100718	0.00833178	0.00692511	0.00568151	0.00505972	0.000827312	-0.000385284					56.0081																					30.5357
	596	0.0010004	0.00602102	0.0108385	0.0111856	0.0104527	0.0095911	0.00795698	0.00660276	0.00544453	0.0048461	0.00064373	-0.000540257					239.509																					118.388
	597	0.0014267	0.00649214	0.0114141	0.0116649	0.0110154	0.0100489	0.00831461	0.00708055	0.00587797	0.00521326	0.00112915	-0.000135422					62.0783																					46.6194
	598	0.00187349	0.00720692	0.0122452	0.0124426	0.0115814	0.0105128	0.00881338	0.00759888	0.00628757	0.00566864	0.00156307	0.000486851					180.071																					62.8481
	599	0.0019412	0.00746536	0.0126243	0.0128508	0.0121164	0.011095	0.00939894	0.00797033	0.00676918	0.00596428	0.00187159	0.000699043					147.989																					37.5712
	600	0.00283384	0.00808859	0.0131421	0.013443	0.0126724	0.0117059	0.0100098	0.00868511	0.00739574	0.00667048	0.00260544	0.00139904					34.2267																					41.9674
	601	0.00197029	0.00721836	0.0122643	0.0125756	0.0117636	0.0108809	0.0092392	0.00785637	0.00673437	0.00592804	0.00187397	0.000650406					241.021																					137.577
	602	0.0013237	0.00643396	0.0113854	0.0117617	0.0109596	0.00994062	0.00834227	0.00697613	0.00586271	0.00513649	0.00104475	-0.000163555					53.9302																					80.62
	603	0.00162411	0.00692225	0.0120015	0.0122747	0.011467	0.0104594	0.00879097	0.00739098	0.00622845	0.0055089	0.00129986	2.52724e-05					276.181																					160.361
	604	0.00227165	0.00737953	0.0123558	0.0127592	0.01192	0.0110044	0.00942707	0.0080595	0.00692081	0.00621939	0.00211859	0.000794411					154.653																					46.8055
	605	0.00268555	0.00787067	0.0128913	0.0132976	0.0124245	0.0114493	0.00979185	0.00850105	0.00725508	0.00662851	0.00253582	0.00131989					65.2199																					28.7894
	606	0.0031476	0.00831747	0.013433	0.0137882	0.0129476	0.0119996	0.0103364	0.0090332	0.00782156	0.00711727	0.00297928	0.00189352					49.6442																					52.1334
	607	0.00250959	0.00754595	0.0125523	0.0129623	0.0121331	0.0112028	0.00963449	0.00827408	0.00720263	0.00651074	0.00233269	0.00118113					166.977																					89.0262
	608	0.00287437	0.00783968	0.0127959	0.0131502	0.0123439	0.0114784	0.00985622	0.00866652	0.00744867	0.00679254	0.00274372	0.00160932					121.288																					51.9008
	609	0.00187397	0.00672245	0.0117536	0.0121455	0.0112567	0.0103683	0.00876903	0.00751019	0.00643635	0.00565481	0.00160503	0.000472069					60.9346																					107.054
	610	0.00204659	0.00694275	0.0120678	0.0124488	0.011549	0.0106864	0.00903273	0.0077281	0.00659943	0.00605249	0.00180769	0.000491619					70.2014																					41.9674
	611	0.00260067	0.00742149	0.0124416	0.0129027	0.0119886	0.0110316	0.00952673	0.00829792	0.00721264	0.00658703	0.00243139	0.00122452					26.2054																					35.9867
	612	0.00249338	0.00722408	0.0122695	0.0126996	0.0118299	0.0109234	0.00938272	0.00806379	0.00694895	0.00645685	0.00230837	0.00102568					70.6544																					52.93
	613	0.00222206	0.00709486	0.0121684	0.0126243	0.0116806	0.010818	0.00922823	0.00794363	0.00685978	0.00623322	0.00203657	0.000888824					117.383																					33.9498
	614	0.00294828	0.0078702	0.0129571	0.0133653	0.0124822	0.0116043	0.00997162	0.00873184	0.00760937	0.0068717	0.00278091	0.00165033					147.131																					94.6663
	615	0.00269556	0.00743914	0.0124474	0.0129118	0.012022	0.0112262	0.00965357	0.00835705	0.0073247	0.0066309	0.00244617	0.00132847					17.9767																					33.9498
	616	0.00225639	0.00692654	0.0119691	0.0125499	0.0116138	0.0108323	0.00917768	0.00803232	0.00689888	0.00625277	0.00211668	0.000920773					26.4356																					39.6232
	617	0.00185204	0.00643253	0.0114956	0.011982	0.0110588	0.010325	0.00855684	0.0073843	0.00635672	0.00570917	0.0015707	0.000390053					18.53																					32.8249
	618	0.00204659	0.00643921	0.0115943	0.0121126	0.011282	0.0104718	0.00889444	0.00767183	0.00658655	0.00597096	0.00167847	0.000614166					17.9767																					84.3577
	619	0.00273752	0.00717163	0.0121937	0.0127406	0.0118561	0.0110216	0.00952053	0.0082674	0.0071578	0.00662708	0.00247574	0.00139332					22.9159																					42.336
	620	0.0019722	0.00660038	0.0116653	0.0121608	0.0111346	0.010427	0.00884247	0.00768423	0.00663233	0.00596952	0.00183487	0.000661373					30.4147																					43.4829
	621	0.00226593	0.00654078	0.011517	0.0121107	0.0111971	0.0105333	0.00897169	0.00773478	0.00675964	0.00615168	0.00197411	0.000768185					76.928																					64.4666
	622	0.00239468	0.00687981	0.011971	0.012588	0.0115514	0.0107713	0.00921965	0.00798702	0.00700474	0.00639868	0.0021019	0.000992298					54.4431																					60.7615
	623	0.00287628	0.00722599	0.0124125	0.0129409	0.0119596	0.0111861	0.00958633	0.0083909	0.00732517	0.00669479	0.00246668	0.00136471					135.074																					24.1942
	624	0.00197077	0.00639582	0.0116072	0.0121913	0.0111594	0.0104079	0.00878096	0.00762653	0.00652266	0.00598001	0.00167418	0.000618935					37.5473																					55.8321
	625	0.00190115	0.00633812	0.0114794	0.0120592	0.0109868	0.0102406	0.00872469	0.00744867	0.00642824	0.00590992	0.00159931	0.000376225					82.3559																					87.1443
	626	0.00229168	0.00655985	0.0116391	0.0123153	0.0112553	0.0105019	0.00897169	0.00778818	0.0068574	0.00621891	0.00193548	0.000786781					97.0941																					29.6754
	627	0.0018301	0.00620461	0.0113263	0.0119495	0.0108776	0.0103097	0.0087328	0.00746679	0.00645065	0.00582075	0.00149488	0.00041008					104.526																					40.3629
	628	0.00234127	0.00642872	0.0115304	0.0123024	0.0112629	0.0104074	0.00901127	0.0077548	0.00681877	0.00623035	0.00195742	0.000694752					135.581																					27.4067
	629	0.00187874	0.00610352	0.0112329	0.0118771	0.0108604	0.010139	0.00861549	0.00742579	0.00639391	0.00576925	0.00158834	0.000349522					176.024																					48.2276
	630	0.00229549	0.00650215	0.0116749	0.0123539	0.0112476	0.0105715	0.00901031	0.00784302	0.00685501	0.0062561	0.00208664	0.000799179																										32.7807
	631	0.00245285	0.00640821	0.0116391	0.0123854	0.0112042	0.010397	0.00896835	0.0076642	0.00688219	0.00630045	0.00196266	0.000688076																										47.3605
	632	0.00211287	0.00601101	0.0110216	0.0119381	0.0106149	0.00990725	0.00850344	0.00735235	0.00649548	0.00587749	0.00159311	0.000330925																										20.9219
	633	0.00250864	0.00648022	0.011673	0.0125966	0.0113564	0.0107169	0.00909615	0.00799131	0.00710344	0.00661993	0.00209665	0.000885963																										78.1335
	634	0.00247765	0.00608683	0.0110478	0.0120358	0.0107846	0.0101948	0.0087738	0.00760126	0.00691843	0.00636339	0.00182343	0.000697613																										55.4242
	635	0.00208187	0.00572634	0.01088	0.0119748	0.0108528	0.0102706	0.00887728	0.00770855	0.0068531	0.00610304	0.00169563	0.000259876																										44.2798
	636	0.00183535	0.0061965	0.0112672	0.0124764	0.0114002	0.0107121	0.0092411	0.0079875	0.00688505	0.0061636	0.00148153	-4.673e-05																										47.8502
	637	0.00164843	0.00570917	0.0105104	0.0115261	0.0105686	0.0100384	0.00850487	0.00708675	0.00603056	0.00535774	0.00102711	-0.000643253																										81.6707
	638	0.00180578	0.0062952	0.0117402	0.0123224	0.0112376	0.0104098	0.00879002	0.00756645	0.00644112	0.00570011	0.00111914	-0.000287533																										33.1781
	639	0.00158024	0.00664663	0.0119796	0.0124497	0.0108423	0.00993299	0.00827122	0.00709629	0.00595617	0.00536346	0.000990391	-0.000391483																										73.4774
	640	0.00202131	0.00664091	0.0120964	0.0127854	0.0112052	0.0102549	0.00875807	0.00757885	0.00652266	0.00593615	0.00160217	8.67844e-05																										59.7423
	641	0.00190783	0.00599527	0.0112877	0.0122571	0.0108848	0.010118	0.00864172	0.00749874	0.00653934	0.0060606	0.0015707	8.01086e-05																										55.7968
	642	0.0023737	0.00607777	0.011189	0.0122156	0.0109558	0.0104561	0.00898457	0.00787687	0.00692272	0.00630856	0.00184679	0.000328541																										31.6192
	643	0.00206566	0.00586748	0.0110598	0.0120072	0.0106869	0.0100842	0.00872755	0.00763941	0.00674486	0.00602007	0.00154066	-0.000171185																										42.4887
	644	0.0017252	0.00587463	0.0112004	0.0120139	0.0106692	0.00997496	0.00858355	0.00728416	0.00646067	0.005826	0.00119066	-0.000288486																										29.588
	645	0.0019145	0.00601673	0.0114141	0.0122929	0.0109019	0.0103259	0.0087657	0.00754166	0.00659752	0.00600052	0.00129414	-0.000230312																										37.9826
	646	0.00179195	0.00602961	0.0113916	0.0121789	0.0107713	0.0101023	0.00851583	0.00743914	0.00640678	0.00578213	0.0011673	-0.000374794																										74.1138
	647	0.00157118	0.00591755	0.0113053	0.0120649	0.0106544	0.00999165	0.0084815	0.00728989	0.00626516	0.00551891	0.000891685	-0.000647545																										32.5874
	648	0.00189781	0.00628948	0.0116773	0.0125651	0.0111332	0.0104547	0.00883579	0.0076108	0.00649309	0.00594902	0.00140095	-0.000222683																										49.0265
	649	0.00189066	0.00638676	0.0116754	0.0124722	0.0110269	0.010335	0.00884962	0.00766659	0.00663328	0.00604391	0.00140333	-0.000244617																										58.5158
	650	0.00181437	0.00611401	0.0115266	0.0124354	0.0108838	0.0102363	0.00862741	0.00746059	0.00641823	0.00592279	0.00122976	-0.000468731																										36.7347
	651	0.00174236	0.00615454	0.0115595	0.0123291	0.0110388	0.0101094	0.0085845	0.00737429	0.00645208	0.00594139	0.00119305	-0.000520706																										77.3338
	652	0.00201368	0.00623751	0.0116329	0.012538	0.0110288	0.0104337	0.00876808	0.00759029	0.00648737	0.00599718	0.00129795	-0.000321388																										46.6996
	653	0.00147295	0.00593567	0.0114188	0.0123277	0.0108333	0.00996971	0.008461	0.00727034	0.00605917	0.00547981	0.000953197	-0.000812054																										59.4318
	654	0.00236034	0.00644922	0.0118909	0.0128345	0.0112572	0.010623	0.00910187	0.00800753	0.00702333	0.00635052	0.00181246	0.000267506																										64.0725
	655	-0.00793123	0.0012722	0.0077858	0.007792	0.00610924	0.0040226	0.0017643	-0.0001688	-0.00210333	-0.00334597	-0.00833225	-0.00954103																										28.6541
	656	-0.0116405	0.00208807	0.0102186	0.00887632	0.00746393	0.00493288	0.00212002	-0.000281334	-0.0031867	-0.00484181	-0.0110097	-0.0131283																										83.3133
	657	-0.0016036	0.00395012	0.00940609	0.00999689	0.00865078	0.00783348	0.00614786	0.0048542	0.00363159	0.00276709	-0.00194597	-0.0036211																										74.2443
	658	0.00149441	0.00577545	0.0114861	0.0122528	0.0108633	0.0100517	0.00847912	0.00719643	0.00610733	0.00549221	0.000980377	-0.000652313																										55.8664
	659	0.00135422	0.00570679	0.0113068	0.0121369	0.0106611	0.00985193	0.00839376	0.00708914	0.00601768	0.00545645	0.000828266	-0.000780106																										50.1237
	660	0.00154448	0.00576067	0.0113683	0.0123329	0.0108571	0.00999022	0.00847387	0.00732231	0.00622463	0.00561237	0.000888824	-0.00061512																										48.3081
	661	0.00149441	0.00575686	0.0113101	0.0122485	0.0106525	0.00999498	0.00842428	0.00728559	0.00611877	0.00546074	0.000873089	-0.000684261																										46.7827
	662	0.00165367	0.00585556	0.0114055	0.0122304	0.0106053	0.00978661	0.00824451	0.0071454	0.00611496	0.00550795	0.00104904	-0.000473499																										34.5547
	663	0.00182343	0.0062952	0.0118904	0.012856	0.0111241	0.0103269	0.00881243	0.0076375	0.00661135	0.00606823	0.00132322	-0.000123024																										44.1326
	664	0.00180292	0.00596476	0.0116119	0.0126519	0.0109892	0.0103922	0.00883245	0.00765467	0.00661802	0.0060091	0.00138807	-0.000192642																										35.9867
	665	0.00149536	0.00563574	0.0112743	0.0123959	0.0111437	0.0105195	0.00889587	0.0076375	0.00640631	0.00571442	0.000849247	-0.000649929																										21.4717
	666	0.00168991	0.00581169	0.0112872	0.0120683	0.0104322	0.00953054	0.00792265	0.0067668	0.00583696	0.00521517	0.000665188	-0.000737667																										45.9163
	667	0.00222588	0.00662041	0.0123129	0.0129404	0.0108385	0.00994682	0.00839138	0.00750542	0.00648785	0.00600243	0.00165749	0.000218391																										26.978
	668	0.00212574	0.00692272	0.0132723	0.014214	0.0122991	0.0111322	0.0096693	0.00851679	0.00743771	0.00673103	0.00187922	0.000340939																										28.1526
	669	0.00199652	0.0050683	0.0102148	0.0119042	0.0106492	0.0101576	0.00886631	0.0076375	0.00656319	0.00603199	0.00125694	-0.000238895																										30.9151
	670	0.00165367	0.00507069	0.010745	0.0118241	0.0107622	0.0101194	0.00882006	0.00743294	0.00617981	0.00551033	0.000723839	-0.000843048																										38.9256
	671	0.00140381	0.00662851	0.0123763	0.0127883	0.0111728	0.0100689	0.00840712	0.00718451	0.0060277	0.00534725	0.000700951	-0.000969887																										23.9251
	672	0.00150967	0.00660849	0.0124788	0.0130978	0.0113111	0.0101776	0.00852394	0.00732422	0.00618744	0.00555372	0.000926018	-0.000726223																										30.7471
	673	0.00161457	0.00611687	0.0118895	0.0128016	0.0111246	0.0102906	0.00865936	0.00746775	0.00639439	0.0057435	0.0011096	-0.000448704																										30.5781
	674	0.00175285	0.0060606	0.0118742	0.0128593	0.0110469	0.0101709	0.00868177	0.00749874	0.0064764	0.00570679	0.00121546	-0.000402927																										59.9956
	675	0.00165987	0.0059886	0.0117769	0.0127292	0.0108805	0.0100985	0.00870132	0.00742912	0.00637722	0.00581551	0.00108624	-0.000499725																										48.0123
	676	0.00195408	0.00622416	0.0119805	0.0128365	0.0110884	0.0103207	0.00879526	0.00761366	0.00651789	0.00588369	0.00124884	-0.000369549																										251.732
	677	0.00165939	0.00606394	0.0118246	0.0128608	0.0110135	0.0101733	0.00867939	0.00750017	0.00639439	0.0057292	0.00111437	-0.000402451																										66.9778
	678	0.00164795	0.00608778	0.0119185	0.0129113	0.0110402	0.0102715	0.00865126	0.00746346	0.00633478	0.00570393	0.000947952	-0.000550747																										142.353
	679	0.00194597	0.00643587	0.0122199	0.0131774	0.0113811	0.0104814	0.00903511	0.00773335	0.00673056	0.00600672	0.00135088	-0.000206947																										24.3543
	680	0.00172901	0.0062542	0.0120792	0.013032	0.0111871	0.0102453	0.00884247	0.00759983	0.00641632	0.00580263	0.000983238	-0.000435352																										42.2442
	681	0.00166082	0.00612354	0.0120177	0.012856	0.0110655	0.0101743	0.00875711	0.00745583	0.00635195	0.00566339	0.000897884	-0.000393867																										81.9676
	682	0.00193501	0.00626707	0.0121078	0.0130973	0.0112076	0.0104537	0.00889444	0.00766182	0.00649548	0.00587654	0.00115538	-0.00036335																										36.1662
	683	0.001647	0.00609732	0.0119414	0.0129666	0.0110765	0.010232	0.00873136	0.00750303	0.0063777	0.00570536	0.00105524	-0.000491142																										67.4827
	684	0.00178099	0.0063529	0.0122418	0.0131011	0.011343	0.010365	0.00886345	0.00764847	0.00655746	0.00582933	0.00118351	-0.000407219																										87.6334
	685	0.00192595	0.0065999	0.0124784	0.0134902	0.0115867	0.0107141	0.00914764	0.007864	0.00679541	0.00611877	0.00141954	-0.000107765																										42.1214
	686	0.00185776	0.00654507	0.0124135	0.0133276	0.0113926	0.0105786	0.00903559	0.00772524	0.00672054	0.00593376	0.00127602	-0.000300884																										30.7471
	687	0.00175524	0.00631189	0.0122499	0.0131402	0.0113316	0.0103383	0.00886202	0.00761843	0.00651741	0.00573444	0.00102711	-0.00039053																										40.3629
	688	0.00189686	0.00645638	0.0124702	0.0132771	0.0114474	0.0105791	0.00899363	0.00777435	0.0066247	0.00597477	0.00119543	-0.000199795																										61.0715
	689	0.00175714	0.00622129	0.0123353	0.0131769	0.0112357	0.0104685	0.00884104	0.00766897	0.00653744	0.00592327	0.0011301	-0.000522137																										29.6754
	690	0.00159883	0.00620031	0.0121365	0.0131598	0.0112071	0.0102854	0.00868702	0.00741816	0.00638247	0.00575924	0.00100851	-0.000492573																										103.427
	691	0.00173283	0.00631428	0.0124145	0.0132756	0.0113106	0.0104866	0.00890255	0.00766325	0.00654173	0.00582218	0.00115442	-0.000311852																										77.4831
	692	0.00168324	0.00631809	0.0123811	0.0133314	0.0113702	0.0103793	0.00882769	0.00760174	0.00644588	0.00581551	0.00102472	-0.000453949																										30.9151
	693	0.00166273	0.00626278	0.0123053	0.0132594	0.0112705	0.0103617	0.00874138	0.00748205	0.00642157	0.00567627	0.0010438	-0.000463009																										62.8535
	694	0.00157213	0.00608587	0.0122433	0.0131602	0.0111346	0.0102434	0.00869417	0.0074501	0.00627613	0.00561428	0.000981331	-0.000477314																										156.869
	695	0.00170469	0.00625372	0.0123096	0.0131817	0.011313	0.0103116	0.0087204	0.00740147	0.00636005	0.00567818	0.00102139	-0.000607491																										45.4346
	696	0.00163698	0.00619507	0.012342	0.0132332	0.0113444	0.0103335	0.00876903	0.00751877	0.00632811	0.00563717	0.000870228	-0.00056982																										41.5537
	697	0.00192118	0.00662899	0.0127172	0.0136094	0.0117102	0.0106444	0.00914907	0.00786543	0.00667048	0.00599813	0.00124025	-0.000161171																										37.3292
	698	0.00185251	0.00651407	0.0126405	0.0135841	0.0115852	0.0106039	0.00902986	0.00778198	0.00660849	0.00579929	0.00123501	-0.000317097																										42.336
	699	0.00176001	0.00635719	0.0125012	0.0135002	0.0114894	0.010602	0.00887966	0.00756264	0.00650787	0.00583076	0.0010767	-0.000402451																										46.3377
	700	0.00156355	0.00611591	0.0123234	0.0131941	0.0112758	0.0102654	0.00872087	0.00740194	0.00635481	0.00558519	0.000845432	-0.000592709																										35.7339
	701	0.00148773	0.00606489	0.0121751	0.0131173	0.0110011	0.0100636	0.00854492	0.00718546	0.00610399	0.00548506	0.000685215	-0.000876427																										49.2374
	702	0.00159359	0.00604963	0.0123339	0.0132475	0.0112238	0.010252	0.00874662	0.00742722	0.00625372	0.00551605	0.00083065	-0.000635147																										40.2665
	703	0.00149679	0.00606155	0.0122662	0.0132966	0.0111909	0.0101733	0.00862551	0.00719166	0.00623417	0.00546455	0.000622272	-0.000847816																										31.6192
	704	0.00136042	0.00601196	0.0122604	0.0130763	0.0110836	0.010076	0.00849485	0.00716352	0.0060091	0.00529861	0.000558376	-0.000995159																										21.4717
	705	0.00149202	0.00615883	0.0123792	0.0132947	0.0111656	0.0101342	0.00865889	0.00727367	0.00616312	0.00544405	0.000762463	-0.000840664																										36.7699
	706	0.00162315	0.00636196	0.0126405	0.0134811	0.0113745	0.0103865	0.00880957	0.00753117	0.00633526	0.00570393	0.000895977	-0.000582695																										87.2067
	707	0.00185156	0.00671005	0.0129557	0.0137625	0.0117302	0.010644	0.00918007	0.00775766	0.00661325	0.0057559	0.0010972	-0.000452518																										99.6133
	708	0.00186777	0.00665808	0.012991	0.0138478	0.0118151	0.0106263	0.00909615	0.00772572	0.00658464	0.00590181	0.00105524	-0.000424385																										61.2409
	709	0.00166464	0.00639772	0.0127797	0.0136547	0.0115643	0.0105777	0.00880241	0.0075593	0.00635958	0.00572681	0.00092411	-0.000589848																										66.9862
	710	0.00184727	0.00664616	0.0128431	0.0137963	0.0117087	0.0106521	0.0090456	0.00776148	0.00660801	0.00590563	0.00104332	-0.000476837																										38.8923
	711	0.00173616	0.00662422	0.0128875	0.0138717	0.0116677	0.0106292	0.00901985	0.00763941	0.0065918	0.00593567	0.00108051	-0.000549793																										31.0822
	712	0.00169468	0.00653124	0.0128427	0.013732	0.0115762	0.0104914	0.00882912	0.0075531	0.00646114	0.00569773	0.000920773	-0.000523567																										60.5818
	713	0.00176048	0.00658035	0.0129118	0.0137186	0.0116644	0.0106378	0.00898838	0.00765276	0.00640678	0.00574255	0.000959873	-0.00052309																										45.3204
	714	0.00172853	0.00660944	0.0129147	0.0137963	0.0116305	0.01054	0.00897455	0.00760889	0.00641632	0.00570488	0.000900269	-0.000568867																										52.9384
	715	0.00171137	0.00658464	0.0128689	0.0138035	0.0116606	0.0105004	0.00894546	0.00762129	0.00646353	0.00565386	0.000937462	-0.000629425																										120.312
	716	0.00156498	0.00636053	0.0127945	0.0136328	0.0114684	0.0103335	0.0086689	0.00736761	0.00621223	0.00554085	0.000713825	-0.000839233																										43.9274
	717	0.00149488	0.00628614	0.0127454	0.0135736	0.0113902	0.0102677	0.00862455	0.00728464	0.00621176	0.00539875	0.000506878	-0.000917435																										48.7166
	718	0.00174665	0.00649977	0.0129299	0.0136795	0.0116205	0.0105186	0.00888729	0.00759602	0.00633955	0.00569344	0.000844002	-0.000644684																										76.722
	719	0.00164938	0.00643778	0.012836	0.013761	0.011498	0.0104179	0.00876474	0.0074482	0.00624037	0.00561047	0.00075388	-0.000841141																										35.9867
	720	0.00165462	0.00644398	0.0130062	0.0138645	0.0117044	0.0104928	0.00885391	0.00754595	0.00630569	0.00564766	0.000766754	-0.000929356																										37.1553
	721	0.00150013	0.00648165	0.0128679	0.0137568	0.0115333	0.0104265	0.008708	0.00736141	0.00617123	0.00549173	0.000559807	-0.00102186																										44.7075
	722	0.00148201	0.00640202	0.0128751	0.0137839	0.0116472	0.0103722	0.00866079	0.0073514	0.00622892	0.00557327	0.000653267	-0.000954151																										67.6895
	723	0.00166416	0.00644732	0.0130682	0.0138807	0.0115857	0.0104299	0.00876903	0.00741434	0.00630617	0.00553083	0.000686169	-0.000883579																										43.1841
	724	0.00148201	0.00643492	0.0128646	0.0138578	0.0115619	0.0103436	0.00869322	0.00735283	0.00614357	0.00541019	0.000572681	-0.00107765																										110.392
	725	0.00163746	0.0065155	0.0130196	0.0138979	0.0115576	0.0105	0.00886536	0.0073452	0.00629902	0.00550652	0.000676155	-0.000886917																										145.644
	726	0.0015192	0.00666142	0.0131216	0.014009	0.0117245	0.0104804	0.0088377	0.00745821	0.00625181	0.00558519	0.00070858	-0.000953197																										65.6696
	727	0.00160789	0.0066061	0.0131111	0.0140429	0.0117598	0.0105767	0.00880909	0.00747252	0.00629616	0.00556135	0.000700951	-0.000884533																										28.5182
	728	0.00162411	0.00665855	0.0132456	0.0140109	0.011755	0.0105658	0.00889397	0.00748253	0.00638628	0.00555801	0.000762939	-0.000850677																										48.4152
	729	0.00152349	0.00667524	0.0132155	0.0140252	0.0118194	0.010488	0.00885677	0.00748301	0.00618601	0.00548887	0.00061655	-0.000962257																										29.0134
	730	0.00182104	0.00694227	0.0135427	0.0143218	0.0119605	0.0107532	0.00910616	0.00770617	0.00644016	0.00573778	0.000917435	-0.000652313																										47.8502
	731	0.00217915	0.00735617	0.0139165	0.0147228	0.0124302	0.011271	0.00950003	0.00803471	0.0068984	0.00612879	0.00128603	-0.000369072																										53.4981
	732	0.00186729	0.00705147	0.0135775	0.0143695	0.0120344	0.0108643	0.0091753	0.0077796	0.0065546	0.00588083	0.000990868	-0.000673294																										27.4067
	733	0.00187492	0.00698423	0.0135813	0.0144424	0.0121927	0.0108404	0.00924349	0.00786352	0.00656271	0.00578833	0.000968933	-0.000796795																										34.4421
	734	0.00168657	0.00695515	0.0135245	0.0143504	0.0120726	0.0108113	0.00900841	0.00762033	0.00640345	0.00568962	0.000730038	-0.000830173																										27.6887
	735	0.00179672	0.00705814	0.0137172	0.0144091	0.0122252	0.0108128	0.00907946	0.00772285	0.00643301	0.00571775	0.000788212	-0.000810146																										38.9256
	736	0.0018239	0.00697279	0.013617	0.0143528	0.0120735	0.0106668	0.00904131	0.00765467	0.00640678	0.00564384	0.000768185	-0.000894547																										81.7786
	737	0.00152206	0.00678682	0.0134411	0.0142474	0.0118222	0.0106511	0.00885105	0.00739241	0.00626993	0.00545502	0.000565052	-0.00117493																										57.4048
	738	0.00137711	0.00656462	0.0132432	0.0140448	0.0116363	0.0104084	0.00862312	0.00715923	0.0059824	0.00521707	0.000468254	-0.00137281																										28.5182
	739	0.00163555	0.00684118	0.0136175	0.0143552	0.0119867	0.010704	0.00893068	0.0075717	0.00631094	0.0055747	0.000610828	-0.00103235																										35.9867
	740	0.00145435	0.00659895	0.0134258	0.0142007	0.0117698	0.0104012	0.00869274	0.00736761	0.00600767	0.00542211	0.000356674	-0.00117636																										41.0312
	741	0.00115538	0.00638676	0.0131526	0.0139384	0.0115652	0.0102539	0.00834989	0.00708961	0.00597334	0.00512791	0.000128746	-0.00155878																										36.3092
	742	0.0011425	0.0063386	0.0131555	0.0139518	0.0116262	0.0101552	0.00843048	0.00711012	0.00583935	0.00512791	0.00010252	-0.00156116																										24.5133
	743	0.00119162	0.00623035	0.0130816	0.0138693	0.0114355	0.0100212	0.00837278	0.00692272	0.00567579	0.00493622	2.19345e-05	-0.00174761																										52.2318
	744	0.0010767	0.00629759	0.0129948	0.0138497	0.0113597	0.0100875	0.0083642	0.00699425	0.00577021	0.00508833	1.90735e-06	-0.00169229																										44.5131
	745	0.00121641	0.00633001	0.0130553	0.0139027	0.011457	0.0101199	0.00846291	0.00699806	0.00588369	0.00516653	0.000102997	-0.00159836																										96.8972
	746	0.00116777	0.00644636	0.0131931	0.0140405	0.0115547	0.0101819	0.00851488	0.00704432	0.00589418	0.0051384	0.00026083	-0.00158405																										42.9435
	747	0.00135326	0.0063529	0.0132647	0.0141263	0.0116796	0.0102053	0.008533	0.00707054	0.00588369	0.00510216	0.000162601	-0.00158501																										41.5331
	748	0.00148058	0.00677156	0.0135365	0.0143304	0.0118766	0.0105	0.00871468	0.00731516	0.00608683	0.00541019	0.000476837	-0.00130129																										33.9498
	749	0.00158167	0.00684643	0.0136838	0.0144362	0.0119939	0.010572	0.00884199	0.00748873	0.0062027	0.00552654	0.000580788	-0.00125027																										26.3957
	750	0.00167322	0.00707674	0.013833	0.0146384	0.0121303	0.0107589	0.00892401	0.00756598	0.00633907	0.00556231	0.000690937	-0.00116539																										39.976
	751	0.0016737	0.00707674	0.0138669	0.0146461	0.0122633	0.0107293	0.00899172	0.00758934	0.00633669	0.00552988	0.000627995	-0.00115728																										32.1875
	752	0.00135756	0.00671291	0.0137196	0.0143695	0.0119333	0.0103741	0.00869131	0.00722647	0.00595522	0.00532007	0.000289917	-0.00148916																										37.7089
	753	0.0013833	0.00679207	0.0135651	0.0144539	0.0118833	0.0104828	0.00864029	0.0072875	0.0059967	0.00534964	0.000355244	-0.00140524																										49.1362
	754	0.000913143	0.00624084	0.0132155	0.0140462	0.0114698	0.0100479	0.00825548	0.00681973	0.00557899	0.00490999	-0.000154972	-0.00188065																										45.0912
	755	0.000893116	0.00628519	0.0131984	0.0138602	0.011518	0.00994205	0.00824165	0.00687313	0.00553942	0.00472927	-6.91414e-05	-0.00185871																										57.8399
	756	0.00134897	0.0067749	0.0136933	0.0143857	0.0119381	0.0104766	0.00863647	0.00718975	0.00606394	0.00533581	0.000308514	-0.00135469																										28.1065
	757	0.00186253	0.00738001	0.0142703	0.0149984	0.012569	0.0109711	0.00923347	0.00783205	0.00655651	0.00583267	0.000940323	-0.000745773																										31.2484
	758	0.00198078	0.00742626	0.0143714	0.0150995	0.0125699	0.0110922	0.00925493	0.00777292	0.00664568	0.00592995	0.000995159	-0.000754356																										26.1987
	759	0.00178862	0.0071907	0.0141535	0.0148954	0.012394	0.0108619	0.00898409	0.00754309	0.00640917	0.00566053	0.000717163	-0.00103617																										27.312
	760	0.00169373	0.00720024	0.0141129	0.0148096	0.0124178	0.0108399	0.00899124	0.00763988	0.00635767	0.00566053	0.000658035	-0.00106287																										33.0216
	761	0.00179052	0.00736189	0.0144157	0.0150785	0.0125146	0.0109315	0.0091238	0.00772715	0.00650406	0.00578928	0.00080061	-0.00101042																										26.3957
	762	0.00134039	0.00677538	0.0137959	0.014606	0.0120425	0.0104604	0.00865793	0.00718451	0.00597572	0.00530243	0.000306129	-0.00148916																										33.1781
	763	0.00117588	0.00654745	0.0135736	0.014349	0.0117831	0.0101824	0.00839901	0.00701189	0.00575113	0.00512028	-1.23978e-05	-0.00168896																										28.1065
	764	0.0012455	0.00683737	0.0137105	0.0145469	0.0119982	0.0103359	0.00848389	0.0070982	0.00587797	0.00518084	0.000183105	-0.00161028																										26.1987
	765	0.00159693	0.00727129	0.014215	0.0148768	0.0123615	0.0107999	0.00897121	0.00748444	0.00623465	0.00555229	0.000635147	-0.00111914
	766	0.0014925	0.00704861	0.0141449	0.014905	0.0122471	0.0106125	0.00875616	0.00733232	0.00611448	0.00542402	0.000434875	-0.00139427
	767	0.0018177	0.00719023	0.0142937	0.0151281	0.0124087	0.0107298	0.00893354	0.00755835	0.0063839	0.00564575	0.000639915	-0.00118685
	768	0.00190067	0.00747585	0.0144815	0.0151811	0.0126171	0.0110545	0.00914764	0.00769377	0.00654364	0.00579596	0.000835896	-0.00100422
	769	0.0014596	0.00711966	0.0141735	0.0147748	0.0121932	0.0106483	0.00880194	0.00721073	0.00603056	0.00531626	0.000267029	-0.00147915
	770	0.000784397	0.00647211	0.0135636	0.014204	0.0115352	0.010078	0.00809431	0.00669384	0.00547361	0.00475693	-0.000291348	-0.00210762
	771	0.000950336	0.0066309	0.013669	0.0143838	0.0116439	0.0100269	0.00812101	0.00677729	0.00552893	0.00481463	-0.000286579	-0.00203896
	772	0.00126743	0.00681543	0.013999	0.0147643	0.011972	0.0103259	0.00840378	0.00697803	0.00580359	0.00507593	-4.86374e-05	-0.00184012
	773	0.00142479	0.0069623	0.014081	0.0148425	0.0121245	0.0104856	0.00857592	0.0071125	0.00602007	0.00529242	0.000249863	-0.00157595
	774	0.00142956	0.00708389	0.0143223	0.0150809	0.0123205	0.0106821	0.00882006	0.00730276	0.00610399	0.00536156	0.000256538	-0.00150442
	775	0.00123739	0.00679731	0.0141149	0.014925	0.0120506	0.0104113	0.00847673	0.00709152	0.00583315	0.0051465	9.25064e-05	-0.00180149
	776	0.000939369	0.00648785	0.0136805	0.0144773	0.0116453	0.0100341	0.00814247	0.00672054	0.00554132	0.00483513	-0.000298023	-0.00217772
	777	0.000968933	0.00638485	0.0137453	0.0144634	0.0115724	0.0100279	0.00803709	0.00657749	0.00550222	0.00475931	-0.000338078	-0.00228357
	778	0.001297	0.00690651	0.0141873	0.0148273	0.0120616	0.0104113	0.00850153	0.00705385	0.0057869	0.00509167	9.25064e-05	-0.00184059
	779	0.00174618	0.00738144	0.0145864	0.0153537	0.0124984	0.0108829	0.00899267	0.00747585	0.00623369	0.00560999	0.000561237	-0.00135565
	780	0.00165319	0.00752211	0.0146961	0.0154481	0.0126042	0.0108871	0.00897598	0.00748968	0.00627327	0.0055747	0.000517845	-0.0014391
	781	0.0013895	0.00723505	0.0144682	0.0152192	0.012321	0.0106697	0.00869083	0.00721979	0.00607538	0.00536156	0.000207901	-0.00173855
	782	0.00116587	0.00686789	0.014235	0.0148396	0.0120535	0.0103154	0.00838566	0.00686407	0.00559902	0.0049901	-7.72476e-05	-0.00199032
	783	0.00131226	0.00692463	0.0142465	0.0149713	0.0121856	0.0104423	0.00847053	0.00705671	0.00587749	0.00513458	8.24928e-05	-0.00184154
	784	0.00133657	0.0071497	0.0143719	0.0151119	0.0122919	0.0104299	0.00850344	0.00703812	0.00585508	0.00513506	0.000197887	-0.00174618
	785	0.00147963	0.00726795	0.0146074	0.0153899	0.0124393	0.0107284	0.00876236	0.00718594	0.00609398	0.00540161	0.000299454	-0.00164557
	786	0.00141764	0.00724077	0.0147057	0.0153518	0.012404	0.0106716	0.00871849	0.00721788	0.00604391	0.00531244	0.000171661	-0.00181103
	787	0.000957012	0.0066514	0.0140901	0.0147324	0.0118546	0.0102181	0.0082283	0.00669289	0.0054183	0.00469255	-0.00039053	-0.00235987
	788	0.00109053	0.006917	0.0143108	0.0150042	0.0120726	0.0103283	0.00845337	0.00694895	0.00560474	0.00495815	-0.000112534	-0.00211668
	789	0.0016098	0.0074358	0.0149016	0.0154772	0.0126166	0.0107307	0.00873566	0.00737476	0.00613308	0.00536585	0.000370502	-0.00169659
	790	0.0015316	0.00742865	0.0148492	0.0156188	0.0126767	0.0108604	0.00884056	0.00736046	0.00615311	0.00539684	0.000346661	-0.00165558
	791	0.00146246	0.00726652	0.0147471	0.0153236	0.0124068	0.0106158	0.00872469	0.00720787	0.00601864	0.0052247	0.000105858	-0.00195312
	792	0.000869274	0.00676346	0.0142841	0.0148878	0.0119677	0.0101628	0.00814962	0.00678253	0.00549603	0.00475884	-0.000300884	-0.00241089
	793	0.00130177	0.00707102	0.0144029	0.0152087	0.0122199	0.0103922	0.00848103	0.00700998	0.00575113	0.00499821	-8.01086e-05	-0.00215959
	794	0.00199032	0.00789928	0.0152965	0.015903	0.0130129	0.0113144	0.00937986	0.00791693	0.00647116	0.00580406	0.00075388	-0.00128317
	795	0.00198269	0.00804043	0.0154133	0.0160518	0.0131392	0.0112257	0.00929451	0.00781631	0.00646448	0.0058198	0.00076437	-0.00133181
	796	0.00131369	0.00729942	0.0148034	0.015439	0.0123811	0.0106149	0.00858736	0.00705481	0.00574398	0.00513077	3.8147e-06	-0.00218678
	797	0.000969887	0.00683022	0.0143976	0.015028	0.0120325	0.0103035	0.0082159	0.00675678	0.00552082	0.00483131	-0.000429153	-0.00253773
	798	0.00140429	0.00722742	0.0147319	0.0154529	0.0122929	0.0105414	0.00855541	0.00712967	0.00578117	0.00505447	-0.000104904	-0.00224781
	799	0.00133801	0.00744772	0.0149183	0.0155716	0.0125222	0.0106564	0.00855541	0.00708342	0.00593138	0.00516605	2.57492e-05	-0.00205421
	800	0.00109053	0.00722647	0.0147223	0.0153141	0.0122828	0.0103908	0.00842571	0.00681448	0.00567102	0.00489664	-0.000264168	-0.00243473
	801	0.000780582	0.00678062	0.0142789	0.0149255	0.0118423	0.00998735	0.00802374	0.0064683	0.00525093	0.00453425	-0.000646114	-0.00283813
	802	0.00106764	0.00718927	0.0146546	0.0153685	0.0122123	0.010407	0.0082593	0.00674057	0.00562286	0.0049758	-0.000400543	-0.00251675
	803	0.00131559	0.00737286	0.0148787	0.0155511	0.012507	0.0106916	0.00859451	0.00702095	0.00591469	0.00512075	-0.000172138	-0.00234318
	804	0.00123596	0.00743771	0.0149899	0.015666	0.0125036	0.0105891	0.00864363	0.00709295	0.00584745	0.00515985	-5.72205e-05	-0.00233984
	805	0.000793457	0.00694561	0.0145311	0.0152316	0.0120268	0.0101905	0.0082283	0.00671196	0.00538874	0.00471592	-0.000576496	-0.00282478
	806	0.00110245	0.00726128	0.0147629	0.0153313	0.012372	0.0103703	0.00838375	0.00692034	0.00565147	0.00498581	-0.000278473	-0.00248098
	807	0.00139761	0.00772858	0.0152946	0.0158472	0.0127807	0.0108633	0.00872755	0.00728846	0.00595951	0.00540304	8.10623e-05	-0.00218439
	808	0.00127792	0.00750446	0.015182	0.0158095	0.0126567	0.010746	0.008605	0.00719309	0.00589705	0.00517559	-0.000164032	-0.00244904
	809	0.00060606	0.00687885	0.0144558	0.0151105	0.0118542	0.00997782	0.00786066	0.00646353	0.00518847	0.00449944	-0.000799656	-0.00308323
	810	0.000909805	0.00697613	0.0146213	0.0153313	0.0121694	0.0102253	0.00812387	0.00652647	0.00550127	0.00468826	-0.000501633	-0.00294781
	811	0.00135326	0.00756598	0.0151529	0.0157804	0.0125022	0.0105953	0.00851393	0.00697851	0.0058651	0.00514126	-6.81877e-05	-0.00252771
	812	0.00101471	0.00730181	0.0149407	0.0155697	0.0123663	0.0104847	0.00833034	0.00672388	0.00566626	0.00498486	-0.000386238	-0.00284863
	813	0.000792027	0.00689268	0.0145321	0.0151539	0.01197	0.0100179	0.0079627	0.00649261	0.00524998	0.00446653	-0.000731468	-0.00321865
	814	0.00118065	0.00732994	0.0150447	0.0156298	0.0123391	0.0104728	0.00835609	0.00684023	0.00568771	0.00490379	-0.000294209	-0.00272942
	815	0.00123835	0.00760078	0.0153666	0.0160084	0.0126328	0.0106025	0.00845385	0.00704813	0.00586796	0.00517034	-0.000265598	-0.00257492
	816	0.000927925	0.00728226	0.0149841	0.015604	0.0122385	0.0102968	0.0081563	0.00676441	0.00558615	0.00485468	-0.000573158	-0.00304031
	817	0.000785828	0.00712729	0.0147219	0.0154352	0.0121002	0.0101109	0.00800657	0.00660467	0.00542545	0.0046854	-0.000715256	-0.00302839
	818	0.00115728	0.00748348	0.0151811	0.0158072	0.0124526	0.0104861	0.00841522	0.00699759	0.00571632	0.0050478	-0.000270367	-0.00275135
	819	0.00114727	0.0075469	0.0152755	0.0158916	0.01261	0.0106277	0.00841474	0.00695229	0.00565434	0.00501013	-0.000498772	-0.00289297
	820	0.000959396	0.00723457	0.0148535	0.0155139	0.0122657	0.0103207	0.00815201	0.00656414	0.00554895	0.00469971	-0.000628471	-0.00313377
	821	0.000945568	0.0074687	0.0152388	0.0158181	0.012435	0.0104446	0.00831985	0.00690222	0.00563049	0.00494146	-0.000430107	-0.00294971
	822	0.00129747	0.00769758	0.0154161	0.0161138	0.0128064	0.010673	0.00857925	0.00712442	0.0059433	0.00512028	-0.000227928	-0.00274944
	823	0.000964165	0.00753689	0.0153017	0.0158243	0.0125093	0.0103912	0.00828457	0.00674534	0.00562859	0.00497913	-0.00050354	-0.00306129
	824	0.000711918	0.00694656	0.0148301	0.0154967	0.0121865	0.010201	0.00793552	0.00639677	0.00529957	0.00455427	-0.000972748	-0.00342369
	825	0.00115919	0.00758314	0.0152335	0.0159969	0.0125241	0.010509	0.0083375	0.00685644	0.00565481	0.00498533	-0.000484467	-0.00305843
	826	0.00107813	0.00766134	0.0154481	0.0160255	0.0126734	0.0105619	0.00849771	0.0068965	0.00568247	0.00489664	-0.000364304	-0.00293732
	827	0.000876427	0.00734615	0.015202	0.0158467	0.0124664	0.0104237	0.00824833	0.00675774	0.00557804	0.00471783	-0.000531673	-0.0032115
	828	0.0012579	0.00760365	0.0155206	0.016171	0.0127378	0.0106931	0.00841045	0.00692415	0.00577402	0.00501823	-0.000322342	-0.00290346
	829	0.00122261	0.00792027	0.0156684	0.0162258	0.0128284	0.0106921	0.00856256	0.0069828	0.00580788	0.00512028	-0.000321388	-0.00292635
	830	0.000854015	0.00726748	0.0153284	0.0158405	0.0122991	0.0101905	0.00802994	0.00658178	0.005301	0.00464916	-0.00097084	-0.00345659
	831	0.000967979	0.00741053	0.0152903	0.015871	0.0123935	0.010294	0.00821638	0.00653839	0.00551796	0.00474548	-0.000844479	-0.00344896
	832	0.00126505	0.00791931	0.0158005	0.016469	0.0127306	0.0106502	0.00865555	0.00699854	0.00581741	0.00510073	-0.00047493	-0.00323534
	833	0.000922203	0.00744152	0.0154591	0.0160379	0.0124941	0.0105238	0.008183	0.0066638	0.00546551	0.0048089	-0.000803947	-0.00356674
	834	0.0010438	0.00746298	0.0153584	0.0159287	0.0125222	0.0104604	0.00826454	0.00670385	0.00554514	0.00487757	-0.000721455	-0.00340557
	835	0.00134563	0.00800323	0.0158677	0.016355	0.0128517	0.0107322	0.0085907	0.00707293	0.00586033	0.00514031	-0.000438213	-0.00311613
	836	0.000970364	0.00749159	0.0155816	0.0160613	0.0125113	0.0104866	0.00813341	0.00660563	0.00554752	0.00469685	-0.00100613	-0.00349712
	837	0.000975609	0.00753164	0.0155816	0.0159898	0.0124841	0.0104232	0.00817776	0.0067606	0.00556946	0.00473595	-0.000797749	-0.00341225
	838	0.00110054	0.00774384	0.0157418	0.016304	0.0126572	0.0104947	0.00837135	0.00680065	0.00560331	0.00487709	-0.000720024	-0.00343561
	839	0.000919819	0.00762272	0.0155845	0.0162106	0.0125365	0.0104074	0.0082407	0.00670004	0.00539732	0.00470686	-0.000900269	-0.00365305
	840	0.000848293	0.00745916	0.0153933	0.015996	0.0124292	0.010334	0.00820303	0.00652742	0.00532436	0.00452423	-0.00102043	-0.00366592
	841	0.00148249	0.007936	0.0160742	0.0165849	0.0130377	0.0108562	0.0087266	0.00698757	0.00588369	0.00510359	-0.000492573	-0.00327253
	842	0.000749111	0.00756359	0.0156126	0.0161257	0.0124168	0.010323	0.00817823	0.0066638	0.00542641	0.00464582	-0.00106907	-0.00376224
	843	0.000957966	0.00761747	0.0154462	0.0159316	0.0124273	0.0103617	0.00817251	0.00663948	0.00542879	0.00467157	-0.000909805	-0.00368118
	844	0.00123739	0.00803709	0.0158319	0.0165315	0.0129089	0.0107203	0.0084238	0.00698566	0.00577402	0.00497007	-0.000596046	-0.00347805
	845	0.000971794	0.0075407	0.0155225	0.0163198	0.0126858	0.0104179	0.00819921	0.00661325	0.00540876	0.00471115	-0.000925064	-0.0037713
	846	0.000915051	0.00756264	0.0156193	0.0162134	0.0125289	0.0104017	0.00816488	0.00658178	0.00544071	0.0046401	-0.000927925	-0.003685
	847	0.00143957	0.00834513	0.0162482	0.0167923	0.0131373	0.0108757	0.00869322	0.00717545	0.00610113	0.0052309	-0.000457764	-0.00329161
	848	0.000855446	0.0077424	0.0159092	0.0164013	0.0127206	0.0106173	0.00829363	0.00662565	0.00555563	0.00467777	-0.00101519	-0.00374365
	849	0.00105953	0.00767756	0.0157733	0.0164943	0.0128784	0.0105186	0.00833178	0.00675678	0.00554609	0.00489998	-0.000864506	-0.00370407
	850	0.00136518	0.00822496	0.0163579	0.0169325	0.013206	0.0108924	0.00853634	0.00718212	0.00586843	0.00513506	-0.000408173	-0.00341654
	851	0.000942707	0.00764942	0.0157013	0.0164008	0.0127087	0.0104713	0.00821543	0.00669241	0.005476	0.00473309	-0.00101757	-0.00396729
	852	0.00113821	0.00809431	0.0159407	0.0166397	0.0129671	0.0108075	0.00854826	0.00701237	0.00570154	0.00505972	-0.000701904	-0.00354958
	853	0.00103188	0.00793552	0.0160589	0.0165744	0.0128875	0.0106788	0.00836658	0.00674009	0.00564718	0.00468874	-0.000816822	-0.00370121
	854	0.000370979	0.00760937	0.0156689	0.016108	0.0123625	0.010129	0.00791788	0.00639153	0.00498295	0.00431061	-0.00138426	-0.00450611
	855	0.00110626	0.0078907	0.0160975	0.0165434	0.0128379	0.0104885	0.00823116	0.00678587	0.00561666	0.00471544	-0.000918388	-0.00392103
	856	0.000834465	0.0079937	0.0160947	0.0165744	0.0130029	0.010664	0.00826693	0.00673485	0.00546598	0.00479507	-0.001019	-0.00387239
	857	0.000955582	0.00788116	0.0160666	0.016572	0.0128322	0.0106635	0.0082593	0.00671434	0.00556183	0.00481224	-0.000871181	-0.00383997
	858	0.001091	0.00829506	0.0165486	0.0169435	0.0131373	0.0108562	0.00849247	0.00697231	0.00568676	0.00502443	-0.000707626	-0.00368071
	859	0.00078249	0.00801039	0.0162225	0.0167513	0.0127854	0.010582	0.00820398	0.00669956	0.00556707	0.00471449	-0.000955105	-0.00410795
	860	0.00113583	0.00814629	0.0161486	0.0166183	0.0129743	0.010613	0.0084157	0.00674915	0.00555134	0.00490141	-0.000897884	-0.0038805
	861	0.00122023	0.00854445	0.0167665	0.0171881	0.0134296	0.0109959	0.00880337	0.00721121	0.00600195	0.0053153	-0.000757694	-0.00365496
	862	0.000715733	0.00780344	0.0160875	0.0165944	0.0128145	0.0105071	0.00815391	0.00653505	0.0054884	0.00449181	-0.00129032	-0.00421143
	863	0.000926495	0.00812864	0.0161543	0.0165768	0.0128851	0.0106478	0.00836658	0.0066843	0.00556707	0.00485945	-0.000917912	-0.00394344
	864	0.000739098	0.00786686	0.0161185	0.0166864	0.0126157	0.0103121	0.00788021	0.00648403	0.00533581	0.00460434	-0.00128222	-0.00442934
	865	0.000669479	0.00795174	0.0162506	0.0165477	0.0129275	0.0105839	0.00829744	0.00667095	0.00542259	0.00457573	-0.00121546	-0.00425816
	866	0.00105572	0.00828886	0.0165124	0.017025	0.0132289	0.0107131	0.00841999	0.0071454	0.00579262	0.00508976	-0.000991344	-0.00406265
	867	0.000705242	0.00801992	0.0162339	0.0166039	0.0127568	0.0104241	0.008183	0.00670195	0.00545406	0.00472832	-0.00128746	-0.00437546
	868	0.00106478	0.00832129	0.0166345	0.0170326	0.0132833	0.010777	0.00838518	0.00687027	0.00569201	0.00500727	-0.00082159	-0.00396013
	869	0.00118542	0.00844622	0.0169029	0.0171928	0.0132966	0.0109386	0.00857162	0.00692797	0.00567055	0.00496435	-0.000927448	-0.00404358
	870	0.00042057	0.00781822	0.0161514	0.0164423	0.0126266	0.0103016	0.00801229	0.0063405	0.00507545	0.00438404	-0.0015316	-0.00472689
	871	0.00109005	0.00864172	0.0168529	0.0172453	0.0134239	0.0110722	0.00857973	0.00706911	0.00586557	0.00520468	-0.00075388	-0.00383997
	872	0.000707626	0.00818491	0.0166569	0.0168319	0.0128708	0.0104055	0.00805139	0.00651693	0.00529814	0.00439644	-0.00134039	-0.00460243
	873	0.000890255	0.00814724	0.0164948	0.0170856	0.0129414	0.0105715	0.00822735	0.00662422	0.0054245	0.00474024	-0.00126839	-0.00440311
	874	0.000850677	0.00827742	0.0166311	0.0172234	0.0130844	0.0106587	0.0082674	0.00672102	0.00551319	0.00474691	-0.00124264	-0.0044837
	875	0.000531197	0.00797844	0.0162792	0.0168395	0.0128589	0.0103106	0.00794029	0.00637817	0.0052228	0.00431252	-0.00156069	-0.00484181
	876	0.00107145	0.00861549	0.0169477	0.0172925	0.0133615	0.0107784	0.00845957	0.00683737	0.00568819	0.00494289	-0.0011549	-0.00451994
	877	0.000161171	0.0079937	0.0163822	0.0167098	0.0128593	0.0103397	0.00791168	0.00654411	0.00517702	0.00429964	-0.00150251	-0.0049572
	878	0.000892162	0.00851202	0.0168324	0.0171108	0.0131493	0.0106587	0.00851965	0.00679684	0.00585508	0.00488854	-0.000952244	-0.00450945
	879	0.000496864	0.00820351	0.0169163	0.0169883	0.0129967	0.0105801	0.00816584	0.00659323	0.00546885	0.00448513	-0.00142765	-0.00485802
	880	0.000628948	0.00800514	0.0164933	0.0168724	0.0128322	0.0102854	0.0079751	0.00655937	0.00525188	0.00432444	-0.00170135	-0.00495005
	881	0.00106287	0.00856686	0.0171709	0.0175409	0.013443	0.0107951	0.00845146	0.00690746	0.00568676	0.00468445	-0.00117302	-0.0044384
	882	0.000392914	0.00812387	0.0164328	0.0170512	0.012857	0.0103178	0.00794649	0.00631475	0.00512314	0.00433302	-0.00163412	-0.00511169
	883	0.00101233	0.00871897	0.0171781	0.0174289	0.0135756	0.011137	0.00854444	0.00699186	0.00587797	0.00500631	-0.000935078	-0.00445795
	884	0.000274658	0.00808668	0.0165448	0.0168719	0.012722	0.0102949	0.00795174	0.00628996	0.00516558	0.00421572	-0.00178766	-0.00525045
	885	0.000721455	0.00833321	0.0168152	0.0171356	0.0129528	0.0106215	0.00829601	0.00659895	0.00541687	0.00466919	-0.00133896	-0.00503206
	886	0.000412464	0.0082655	0.0168633	0.0172696	0.0131626	0.0104895	0.00829983	0.00650978	0.00535059	0.00435209	-0.00140429	-0.00503445
	887	0.000381947	0.008008	0.0166221	0.0169482	0.0128036	0.0103106	0.00788879	0.00614834	0.00518274	0.00428391	-0.00158119	-0.00530767
	888	0.00083065	0.00869942	0.0172033	0.0176702	0.0134878	0.0108209	0.00844145	0.00688028	0.00561619	0.00488758	-0.00131464	-0.0049634
	889	7.10487e-05	0.00801945	0.0164113	0.0166111	0.0124655	0.00996971	0.00738192	0.00590611	0.00471401	0.00390291	-0.00206995	-0.00575781
	890	0.000589371	0.00845242	0.0171456	0.0175624	0.0132608	0.0106645	0.00824547	0.00679016	0.00547314	0.00477505	-0.00123549	-0.00496578
	891	0.000240803	0.00818157	0.0168281	0.0171366	0.0129414	0.0103912	0.0079751	0.0064764	0.0051651	0.0044446	-0.00196266	-0.00547886
	892	0.000650883	0.00869226	0.0171657	0.0174999	0.0133061	0.0106177	0.00819826	0.00666714	0.00534678	0.00468493	-0.00158358	-0.00511265
	893	0.000277996	0.00825024	0.0170493	0.0171256	0.0131192	0.0103745	0.00773525	0.00649166	0.00513411	0.00427961	-0.00179148	-0.0055418
	894	0.000686169	0.00852776	0.0169053	0.0173068	0.0131412	0.010386	0.00813389	0.00657177	0.00540876	0.00453854	-0.00161266	-0.00541353
	895	0.00100565	0.00888729	0.0173011	0.0177011	0.0136805	0.0110149	0.00835466	0.00691986	0.0055933	0.00489807	-0.00146151	-0.00514507
	896	0.000226974	0.00802517	0.0165997	0.0169725	0.012691	0.0101557	0.00779295	0.00635195	0.00490093	0.00417709	-0.00204611	-0.00597763
	897	0.000586033	0.00852299	0.0174179	0.0177116	0.0131865	0.0108266	0.00818682	0.00680161	0.00535154	0.00470257	-0.00140285	-0.00533628
	898	0.000143528	0.0080657	0.0169153	0.0172439	0.0131521	0.0103202	0.00798798	0.00607061	0.00508165	0.0044632	-0.00203419	-0.00584078
	899	0.000804901	0.00906229	0.0177107	0.0179181	0.013433	0.0109301	0.00866604	0.00689316	0.00568724	0.00497055	-0.00170946	-0.00531673
	900	5.57899e-05	0.00827789	0.0167689	0.0172105	0.0129762	0.0102797	0.00785399	0.00622654	0.00497627	0.0044651	-0.00215816	-0.00621414
	901	0.000492573	0.00848055	0.0170898	0.0174747	0.0129714	0.0105352	0.00800276	0.00658703	0.00510502	0.00446367	-0.00180101	-0.00581026
	902	0.000257492	0.00822878	0.0167084	0.0170751	0.0128803	0.0100961	0.00790405	0.00620365	0.00474358	0.00410414	-0.00215673	-0.00607443
	903	0.000500202	0.00859928	0.0172644	0.017683	0.0132985	0.0106568	0.00801897	0.00653934	0.0054493	0.00445509	-0.00180721	-0.00567341
	904	0.000330925	0.00857306	0.0172215	0.0172286	0.0129442	0.0103183	0.00790453	0.00618029	0.00517368	0.00435162	-0.00219822	-0.00610924
	905	0.000126362	0.00808334	0.0168619	0.0171981	0.0128951	0.0101542	0.00765133	0.00624609	0.00473499	0.00419092	-0.002213	-0.00601244
	906	0.000473499	0.0085659	0.0173059	0.0175757	0.0133553	0.0104299	0.0081315	0.00649548	0.00528717	0.00442362	-0.00209999	-0.00597763
	907	-0.000111103	0.00799179	0.0165896	0.0171642	0.0126958	0.0100455	0.00745487	0.00604057	0.00459766	0.00394106	-0.00247574	-0.00645256
	908	0.000266075	0.00852299	0.0171857	0.0175643	0.0130501	0.0104046	0.00787973	0.00642824	0.0051713	0.00427437	-0.00218582	-0.00610542
	909	6.67572e-06	0.00809145	0.0168304	0.0171537	0.012711	0.0100002	0.00763798	0.00605154	0.00480223	0.00408793	-0.00234318	-0.00648212
	910	0.000459671	0.00855064	0.0174932	0.017972	0.0132794	0.0105109	0.00797558	0.0064888	0.00533676	0.00454378	-0.00201702	-0.0064826
	911	-0.000151157	0.00794029	0.0168195	0.0169492	0.012826	0.00992918	0.00746918	0.00574589	0.00468111	0.00386477	-0.00254965	-0.00664854
	912	9.01222e-05	0.00866032	0.0173082	0.0178447	0.0132766	0.0105319	0.007864	0.00633049	0.00510502	0.00417328	-0.00232601	-0.00650406
	913	-3.05176e-05	0.00836802	0.0171084	0.0175128	0.012867	0.0101299	0.00774193	0.00614834	0.00503778	0.00402975	-0.00233841	-0.00673342
	914	0.000543594	0.00876379	0.0176945	0.0180769	0.0134592	0.0106354	0.00813723	0.00647545	0.00537872	0.00437784	-0.00230455	-0.00665569
	915	-0.000226498	0.00838947	0.0170803	0.017323	0.0130148	0.0100884	0.00764513	0.00618124	0.00488901	0.00403738	-0.00251961	-0.0067668
	916	0.000707626	0.00917339	0.0179033	0.0184131	0.0139461	0.0108709	0.00855207	0.00696087	0.00550795	0.00479603	-0.00169706	-0.00607586
	917	-0.000311375	0.00838757	0.017045	0.0173192	0.0129881	0.0100875	0.00751209	0.0059185	0.0046525	0.00404739	-0.00266409	-0.00700998
	918	6.96182e-05	0.00863171	0.0176253	0.0178652	0.013237	0.0105381	0.00767422	0.00610542	0.00534153	0.00440121	-0.00235033	-0.00692034
	919	-5.57899e-05	0.00845003	0.0173573	0.0176711	0.0128689	0.0103078	0.00769091	0.00623894	0.00500059	0.00396967	-0.00265837	-0.00711966
	920	0.000269413	0.00873709	0.0175848	0.0179396	0.0131264	0.0104351	0.00810385	0.00622511	0.0052948	0.00477886	-0.00244808	-0.00659943
	921	-0.000253201	0.00834131	0.0168457	0.0173712	0.0127726	0.0100274	0.00768805	0.00602055	0.00459623	0.0036869	-0.00316286	-0.00718689
	922	0.000294209	0.00894642	0.0178638	0.0180821	0.0135913	0.0105596	0.00806904	0.0064435	0.00537682	0.00453949	-0.00234079	-0.00686121
	923	-0.00025034	0.0084815	0.0176182	0.0177355	0.012929	0.0103359	0.0077343	0.0059886	0.00494051	0.00421476	-0.00287533	-0.00733948
	924	-0.000126362	0.0086422	0.0177412	0.0179667	0.0132589	0.0102739	0.00775146	0.00599813	0.00498152	0.00392485	-0.00299263	-0.00732994
	925	-0.000248909	0.00852537	0.0173936	0.0176787	0.012876	0.0102873	0.00773668	0.00589657	0.00463057	0.00365162	-0.00308371	-0.00769472
	926	0.000134468	0.00890923	0.0177193	0.0180011	0.0133576	0.0105758	0.00793791	0.00642443	0.00504684	0.00422192	-0.00269938	-0.00739384
	927	-7.53403e-05	0.00853634	0.0172601	0.0175295	0.0128427	0.0100412	0.00757122	0.00585365	0.00454664	0.00387955	-0.0033617	-0.00801325
	928	0.000391006	0.0089798	0.018012	0.0181003	0.0134864	0.0105042	0.00761223	0.00638962	0.00498152	0.00410557	-0.0029006	-0.00752258
	929	9.44138e-05	0.0085845	0.0177169	0.0181522	0.0134492	0.0102935	0.00763655	0.00615215	0.00485277	0.0037775	-0.0033226	-0.00778389
	930	0.000175953	0.00895977	0.0178657	0.0182533	0.0134373	0.0104213	0.00774479	0.00646973	0.00521994	0.00405884	-0.00300264	-0.00768471
	931	-9.05991e-06	0.00858164	0.0173502	0.0175142	0.0129542	0.0102415	0.00740147	0.00590992	0.00472927	0.00383902	-0.00321388	-0.00827837
	932	0.000229836	0.00893354	0.0178261	0.0179081	0.0130906	0.0102034	0.00746822	0.00606441	0.00490713	0.00369024	-0.00315571	-0.0078373
	933	-0.000198364	0.00847483	0.0175838	0.0181341	0.0131464	0.0102587	0.00765276	0.00578403	0.0048151	0.0038209	-0.00329351	-0.00822067
	934	-3.33786e-05	0.00888491	0.0180807	0.0181665	0.0133295	0.0102396	0.00772047	0.00619125	0.0048027	0.00388241	-0.00347519	-0.00818157
	935	-0.000391006	0.00833654	0.0175776	0.0177965	0.0129061	0.00972319	0.00721407	0.00582695	0.00452089	0.00355387	-0.00372982	-0.00881386
	936	1.90735e-06	0.00923681	0.0183258	0.0181561	0.0133376	0.0101981	0.00776482	0.00598717	0.00468922	0.00387239	-0.00364161	-0.00839043
	937	-9.9659e-05	0.00822353	0.017602	0.0179935	0.013092	0.0100837	0.00723791	0.00563192	0.00450611	0.0036583	-0.00379038	-0.00897455
	938	0.000369072	0.0091877	0.0179505	0.0184851	0.0135627	0.0105605	0.00774431	0.00643635	0.00506544	0.00414181	-0.003407	-0.00872564
	939	-0.000227928	0.00878286	0.0175333	0.0179586	0.0129752	0.00992012	0.00716543	0.00569487	0.00420809	0.00358391	-0.00391006	-0.00943279
	940	-0.000253677	0.00841761	0.0177245	0.0181108	0.0129976	0.0100513	0.00726938	0.00569201	0.00449753	0.00365066	-0.00398254	-0.00944042
	941	0.000523567	0.00906086	0.018322	0.0183454	0.0135999	0.01087	0.00765753	0.00603676	0.00494528	0.00407457	-0.00386477	-0.00889063
	942	-0.000203133	0.00851488	0.0179682	0.0179868	0.0127316	0.0101242	0.00707912	0.00558805	0.00466967	0.00341177	-0.00431681	-0.00962687
	943	0.000669003	0.00924826	0.0187016	0.0189395	0.0137181	0.0106344	0.00786781	0.00608301	0.00494289	0.00401115	-0.00371695	-0.00898027
	944	0.000520229	0.00853205	0.0181565	0.0181298	0.0131965	0.0102835	0.00722647	0.00563765	0.00451469	0.00393486	-0.00418806	-0.00976753
	945	0.00050211	0.00923824	0.0186362	0.0185328	0.0135975	0.010282	0.00777388	0.00610971	0.00484276	0.00390625	-0.00422812	-0.00976324
	946	-0.000131607	0.00884104	0.0184064	0.0186152	0.0132818	0.0104198	0.00743055	0.00604296	0.00441408	0.00337935	-0.00464773	-0.010097
	947	-0.000182629	0.00895834	0.018312	0.0183034	0.0135012	0.0101461	0.00733709	0.00574684	0.00468445	0.00386477	-0.00457191	-0.00997162
	948	-0.000286102	0.00876236	0.0183325	0.0182667	0.0131578	0.00979948	0.00747395	0.0063324	0.00446606	0.00374508	-0.00460052	-0.0107808
	949	-0.000344753	0.00899029	0.0187082	0.0185494	0.0132589	0.0101757	0.0074954	0.00554085	0.00470304	0.00362873	-0.0047946	-0.0110555
	950	-0.000180244	0.00954342	0.0189548	0.0191474	0.0136108	0.0100598	0.00761414	0.00591469	0.00497246	0.00352049	-0.00473309	-0.0110579
	951	-0.000433445	0.00875092	0.0184894	0.0187154	0.0131121	0.0100756	0.00710297	0.00573206	0.00437498	0.0032115	-0.00531101	-0.0113068
	952	-0.000448227	0.00849628	0.0179853	0.018486	0.0129848	0.00937557	0.00680304	0.00511169	0.00373077	0.00305414	-0.00566816	-0.0115733
	953	-0.000121593	0.00928116	0.0186419	0.0190902	0.01372	0.010078	0.00747776	0.00567293	0.00444937	0.0036869	-0.00515747	-0.0112395
	954	-0.000156403	0.00897312	0.0185652	0.0186129	0.0132313	0.0100212	0.00728559	0.00575686	0.00478029	0.0034523	-0.00553942	-0.0119805
	955	7.96318e-05	0.00886917	0.0184588	0.0188479	0.0133157	0.00977278	0.0065217	0.00542212	0.0045085	0.00330353	-0.00572348	-0.0123625
	956	0.000325203	0.00957537	0.0189009	0.019464	0.0134234	0.00986195	0.00740766	0.00559759	0.00427198	0.00345898	-0.00552988	-0.0119724
	957	-0.00082922	0.00922871	0.0182858	0.0184832	0.0132098	0.00984287	0.00700426	0.00518417	0.00380278	0.00328636	-0.00596809	-0.0131531
	958	-0.000172138	0.00918674	0.0191445	0.0189991	0.013752	0.0099926	0.00694609	0.00571537	0.00442219	0.00365877	-0.00610018	-0.0126491
	959	-0.000408173	0.00882816	0.0189705	0.0191774	0.0130968	0.0101657	0.0071888	0.00540686	0.00404072	0.00299978	-0.0061636	-0.0129037
	960	0.000420094	0.00952959	0.0192409	0.0192122	0.013413	0.0100622	0.0075984	0.00555611	0.00468636	0.00365639	-0.00581455	-0.0128541
	961	0.000317097	0.00945139	0.0191083	0.0191088	0.0141058	0.010355	0.00729561	0.00545502	0.00517511	0.0033679	-0.0065608	-0.0133204
	962	0.000223637	0.00990534	0.0187821	0.0187702	0.0133247	0.0101633	0.00769329	0.005898	0.00451469	0.00304461	-0.0060811	-0.0133367
	963	0.000619888	0.00979233	0.0192766	0.0194073	0.0137105	0.0101123	0.00764942	0.00622225	0.00432396	0.00359058	-0.00536871	-0.0133901
	964	0.000604153	0.00949001	0.0191345	0.0193095	0.0136657	0.0100002	0.00754881	0.00564671	0.00440311	0.00331831	-0.00585651	-0.013587
	965	-0.000154972	0.00913429	0.0186877	0.0186548	0.0132322	0.00982952	0.00714207	0.00585556	0.00357437	0.00278044	-0.00639296	-0.0142217
	966	-1.38283e-05	0.00945616	0.0191216	0.0191307	0.0139027	0.0101342	0.00739956	0.00536585	0.00434685	0.0033474	-0.00661898	-0.0144687
	967	0.00109863	0.00997925	0.0197902	0.0194554	0.0143495	0.0110898	0.00865269	0.00732374	0.004848	0.00382566	-0.00622749	-0.0139303
	968	0.000205994	0.00969315	0.0193906	0.0194364	0.0134263	0.0103598	0.00812912	0.00594139	0.00445032	0.00340176	-0.00562429	-0.0144348
	969	-0.000121117	0.00947571	0.0190482	0.0190487	0.013813	0.00934935	0.0075388	0.00566196	0.00417328	0.0030818	-0.00677061	-0.0149126
	970	0.00114727	0.0109706	0.0195293	0.0195045	0.0143423	0.0112829	0.00801897	0.00632715	0.00523186	0.00437975	-0.00582981	-0.0137477
	971	-0.000368595	0.00932455	0.019238	0.0196242	0.0134912	0.00970125	0.00744343	0.00519705	0.00370598	0.00333404	-0.00659084	-0.015583
	972	0.000556946	0.0107317	0.0194774	0.0196052	0.0142694	0.0106831	0.00783396	0.00571632	0.00531006	0.00377083	-0.00602913	-0.0142097
	973	0.000705719	0.010148	0.0196738	0.0190802	0.013227	0.0103097	0.00743723	0.0057869	0.00451088	0.00329351	-0.00671577	-0.0147419
	974	-0.000256538	0.00905991	0.018662	0.0187411	0.0133677	0.00952959	0.00754595	0.0056119	0.00444937	0.00273609	-0.00688982	-0.0160265
	975	0.000298023	0.010704	0.0197701	0.0197892	0.0132709	0.010745	0.00806713	0.00558758	0.00439405	0.00353146	-0.00632763	-0.0149117
	976	-4.86374e-05	0.00974798	0.0184855	0.018548	0.0131083	0.00974131	0.00649023	0.00524664	0.00404167	0.00280094	-0.0072093	-0.0163021
	977	-0.000288486	0.00996208	0.0191827	0.0196218	0.0133443	0.0101733	0.0075202	0.0050211	0.00418663	0.00290442	-0.00648737	-0.015934
	978	-0.000312328	0.0093174	0.0197563	0.0182796	0.0124216	0.0100904	0.00686407	0.0055337	0.0038228	0.00302553	-0.00724077	-0.0160556
	979	0.000589848	0.0103817	0.019227	0.0193768	0.014173	0.0104728	0.00870514	0.00546074	0.0048871	0.00413609	-0.00621176	-0.0156217
	980	-0.00031662	0.0105891	0.0189466	0.0190687	0.0137005	0.0105591	0.00757742	0.00612545	0.00399208	0.00355768	-0.00635862	-0.0160642
	981	-0.000401497	0.00973845	0.0202165	0.0194092	0.0142932	0.0101805	0.00710678	0.00477362	0.00444698	0.0030489	-0.00698853	-0.0163641
	982	-0.000640869	0.00906754	0.0187769	0.0198994	0.0133972	0.00992775	0.00715637	0.00512171	0.00379181	0.00259685	-0.00714159	-0.0170093
	983	-0.000611782	0.00952244	0.0197458	0.019299	0.0131207	0.00996208	0.00770855	0.00554562	0.00393581	0.00310135	-0.00684786	-0.0173202
	984	-0.000950336	0.00947857	0.0190477	0.0184207	0.0130525	0.00925446	0.00707912	0.00546741	0.00376749	0.00247669	-0.00765514	-0.0176473
	985	0.000451565	0.0104079	0.0205584	0.0200567	0.0137563	0.0108581	0.00801563	0.00614786	0.00422955	0.00280714	-0.00696945	-0.0165076
	986	-0.000596046	0.00866079	0.0190396	0.0188637	0.0135841	0.0100083	0.00672913	0.00446987	0.0033555	0.00247002	-0.00704336	-0.0171866
	987	-0.00156212	0.00956345	0.0193663	0.018858	0.0128627	0.0089941	0.00665236	0.0050559	0.00370646	0.00240374	-0.00776052	-0.0176983
	988	-0.000520229	0.0106773	0.0189381	0.0192127	0.0129442	0.00983238	0.00728035	0.00560188	0.00389719	0.00334644	-0.00686216	-0.0176959
	989	-0.00181818	0.00838566	0.0185699	0.0190139	0.0122581	0.00878954	0.00631905	0.00437117	0.00263548	0.00231028	-0.00819063	-0.0193424
	990	4.52995e-05	0.0097332	0.019094	0.0190558	0.0138459	0.0102558	0.00660086	0.00511122	0.00356483	0.00255823	-0.00698376	-0.0177522
	991	-0.00130844	0.00856066	0.0188632	0.0183396	0.0123792	0.00976086	0.00577259	0.00453377	0.00312614	0.0026536	-0.00822306	-0.0184765
	992	-0.00149632	0.00955391	0.0198402	0.0189552	0.0132942	0.00979376	0.00691462	0.00476599	0.00356245	0.00311995	-0.00714779	-0.0174794
	993	-0.00199747	0.00935459	0.0187387	0.0183702	0.0130467	0.00914717	0.00693703	0.00436878	0.00259876	0.00132752	-0.00888681	-0.0191936
	994	-0.00166988	0.00966454	0.0185208	0.0185814	0.0124426	0.00918818	0.00648975	0.0042963	0.00372791	0.00206947	-0.00858641	-0.0194368
	995	-0.00179195	0.00904131	0.0186801	0.0181642	0.0130229	0.00860548	0.00647974	0.00364542	0.00259495	0.0015564	-0.00865173	-0.0191121
	996	-0.00211	0.00811291	0.0189204	0.0187125	0.0118737	0.00879622	0.00618219	0.00412178	0.00316	0.00180626	-0.00791883	-0.0193882
	997	-0.000655174	0.00998354	0.0193062	0.0194016	0.0130196	0.0103693	0.00687694	0.00656366	0.00393343	0.00261068	-0.00709486	-0.0186601
	998	-0.00114155	0.010428	0.0185671	0.0186868	0.0133114	0.00930357	0.00589037	0.00485897	0.00411272	0.00249624	-0.00767088	-0.0188026
	999	-0.00171328	0.00866842	0.0175142	0.0181103	0.0115972	0.00925303	0.00575972	0.00402403	0.00229502	0.00114584	-0.0101795	-0.0201254
	1000	-0.00254583	0.00866032	0.0177431	0.0181551	0.0126147	0.00926733	0.00632191	0.00405836	0.00325489	0.00193071	-0.00895452	-0.0202041
	1001	-0.00217104	0.00873995	0.01824	0.0187426	0.0125923	0.00875568	0.00616694	0.0043416	0.00390482	0.00235272	-0.00838089	-0.0204034
	1002	-0.00143814	0.00967836	0.0188045	0.019814	0.0122533	0.00951624	0.00611496	0.00514364	0.00396109	0.0025425	-0.00868702	-0.0198064
	1003	-0.00185204	0.00971937	0.0190368	0.0190229	0.013413	0.00907516	0.00665093	0.00560617	0.0037322	0.00121736	-0.00790501	-0.0187516
	1004	-0.0019331	0.00910044	0.0185256	0.0191736	0.0129004	0.0104666	0.00542211	0.0029397	0.00302744	0.00243378	-0.00802183	-0.0203295
	1005	-0.00281239	0.00824881	0.0178714	0.0174971	0.0124826	0.00914907	0.00600719	0.00447416	0.00325727	0.00110149	-0.00938606	-0.0210576
	1006	-0.00197124	0.0104122	0.0195999	0.0196218	0.0127497	0.00976801	0.00708103	0.00532389	0.00405407	0.00300264	-0.00804996	-0.0200038
	1007	-0.00318193	0.00735235	0.0172405	0.018013	0.0123477	0.00787306	0.00656557	0.00303173	0.00215197	0.000990868	-0.0095253	-0.0225983
	1008	-0.00193739	0.0103216	0.0182457	0.01826	0.0123219	0.00967646	0.00579739	0.00579453	0.00319433	0.00254488	-0.00822639	-0.0206356
	1009	-0.001441	0.00871277	0.0194736	0.0188999	0.012455	0.00983	0.00578117	0.0032177	0.0033803	0.00186062	-0.0101495	-0.0217452
	1010	-0.00319719	0.00807905	0.0172997	0.0170646	0.012917	0.00936842	0.00510883	0.00447893	0.00343609	0.00170851	-0.00959492	-0.022099
	1011	-0.00229788	0.00934362	0.0190606	0.0184135	0.0136991	0.00877142	0.00599194	0.0044899	0.00269318	0.00134134	-0.00965834	-0.0224257
	1012	-0.00317335	0.00848484	0.018136	0.016716	0.0125027	0.00767231	0.00486994	0.00362492	0.0015111	0.000773907	-0.010428	-0.0230708
	1013	-0.00322628	0.0062604	0.0175252	0.0176291	0.0117702	0.00779343	0.00563383	0.00290203	0.00148535	0.000841618	-0.0112934	-0.0225511
	1014	-0.00248671	0.00879955	0.019289	0.0190616	0.0117669	0.00975132	0.00612211	0.00499439	0.00313663	0.00173569	-0.0095911	-0.0221505
	1015	-0.00260067	0.00948858	0.0186439	0.0176606	0.013123	0.00922346	0.00527573	0.0032239	0.00332069	0.00100946	-0.0101233	-0.0226865
	1016	-0.00347805	0.00724602	0.0165062	0.0170984	0.0118275	0.00808764	0.00417995	0.00330544	0.00151157	0.000914574	-0.00993824	-0.0242686
	1017	-0.00143099	0.00941801	0.0190449	0.0182967	0.0123572	0.00795555	0.00577164	0.00359821	0.0021553	0.00071764	-0.014102	-0.0216665
	1018	-0.00514698	0.00649548	0.0162587	0.0163198	0.0110536	0.00662184	0.00363493	0.00171137	-4.91142e-05	0.00128841	-0.0108767	-0.0238395
	1019	-0.0016551	0.00892496	0.0184593	0.0196705	0.0118976	0.00942993	0.00597143	0.00384092	0.00260782	0.00131226	-0.0100832	-0.023468
	1020	-0.00358772	0.00785732	0.0169888	0.0163555	0.0100369	0.00698757	0.00431347	0.00162697	0.00125885	-0.000849247	-0.0107789	-0.0247998
	1021	-0.00452757	0.00831842	0.0176687	0.019166	0.0112748	0.00743055	0.00446224	0.00296307	0.00217628	0.000623226	-0.0118437	-0.0242763
	1022	-0.00450087	0.00761461	0.016346	0.0177684	0.0122485	0.00755739	0.00460625	0.00231504	0.00146818	1.09673e-05	-0.0120897	-0.024756
	1023	-0.00366783	0.00806427	0.0169964	0.0164175	0.0107431	0.00718498	0.00437689	0.0029459	0.00123405	0.000474453	-0.0116386	-0.0257125
	1024	-0.00452757	0.00887012	0.0177855	0.0151482	0.011189	0.00807476	0.00388145	0.002213	0.00122833	0.000954628	-0.0106907	-0.0255828
	1025	-0.00397253	0.00814819	0.0180793	0.0185537	0.0112329	0.00737715	0.00399351	0.00302887	0.00155497	0.000994205	-0.0115247	-0.0254717
	1026	-0.0047493	0.00823307	0.017313	0.0163608	0.0114188	0.00651646	0.00406027	0.00408697	0.00244808	0.000872612	-0.0126033	-0.0256433
	1027	-0.0032897	0.00909233	0.0182624	0.0180058	0.0110297	0.00692272	0.00356436	0.00341606	0.000757217	0.00124216	-0.0113735	-0.0250072
	1028	-0.00387478	0.00717068	0.0171294	0.0174212	0.0106378	0.00688219	0.00323868	0.00177908	0.000277996	0.000282764	-0.0114059	-0.0266237
	1029	-0.00264502	0.00843811	0.0173054	0.0189242	0.0125365	0.00904083	0.00408506	0.00317764	0.00173807	0.000777245	-0.0111499	-0.0253129
	1030	-0.00250435	0.0093708	0.0189466	0.0172353	0.0128541	0.0102654	0.00593853	0.00340843	0.00252914	0.00169706	-0.0116677	-0.0245318
	1031	-0.00437975	0.00841856	0.0169959	0.0157328	0.0111833	0.00677204	0.00398016	0.000371456	0.00122404	-0.000137806	-0.0101142	-0.0291281
	1032	-0.00438261	0.0073638	0.0172076	0.0165973	0.0106716	0.00761557	0.00305843	0.000859737	0.000458717	-0.000285625	-0.0137825	-0.0258617
	1033	-0.00358105	0.00753355	0.0173154	0.0156269	0.00999498	0.00752592	0.00292683	0.00101042	-0.000602722	-0.00106573	-0.0141726	-0.0295973
	1034	-0.00511646	0.00822735	0.0170689	0.0188441	0.0125246	0.00815296	0.0053668	0.00262547	0.00164986	-1.81198e-05	-0.0112247	-0.0257344
	1035	-0.0052371	0.00571775	0.0173712	0.0172324	0.0107765	0.00643158	0.00256348	0.00097084	-8.15392e-05	-0.00103331	-0.0141392	-0.0286155
	1036	-0.00411701	0.00854492	0.0175681	0.0172391	0.0106478	0.00810242	0.00409842	0.0025506	0.00106859	-0.000121593	-0.0119529	-0.0275927
	1037	-0.00350428	0.00674677	0.0173297	0.0168505	0.0107021	0.00742912	0.00487375	0.00245237	0.000920773	0.000322342	-0.0112066	-0.0284758
	1038	-0.00448656	0.0074954	0.016037	0.0161619	0.0113354	0.00651598	0.00295353	0.001863	0.000843048	0.000928402	-0.0108895	-0.0269365
	1039	-0.00460863	0.00861502	0.0183916	0.017416	0.0114746	0.00858307	0.00385618	0.00383234	0.00186443	-0.00098896	-0.0120597	-0.0281954
	1040	-0.00388288	0.00828695	0.0176597	0.0180402	0.011045	0.00768948	0.00352859	0.00249577	0.0009799	0.000299931	-0.0109897	-0.0281849
	1041	-0.00565434	0.00546885	0.0156045	0.0168443	0.00991964	0.00693226	0.0030036	0.00159407	-4.76837e-07	-0.00101566	-0.0130301	-0.0298109
	1042	-0.00435495	0.010407	0.0206647	0.0201497	0.0128169	0.00956106	0.00663662	0.00389099	0.00333405	0.00180578	-0.0107446	-0.0284548
	1043	-0.00400019	0.00701141	0.0182748	0.0162158	0.011085	0.006989	0.00394869	0.000983715	0.00196648	-0.0020051	-0.0156822	-0.0298529
	1044	-0.00756025	0.00858974	0.0167847	0.017138	0.0106406	0.00564909	0.00183868	0.00143576	0.000229836	-0.000355244	-0.0143542	-0.0317245
	1045	-0.00506973	0.00784254	0.0180273	0.0168052	0.0110645	0.00700045	0.00592709	0.00232601	0.0012269	-0.000561714	-0.0140743	-0.0284772
	1046	-0.00682735	0.00620604	0.0170517	0.0155377	0.0101237	0.00588703	0.00310421	0.000874519	0.000713348	-0.000439644	-0.0139685	-0.0318251
	1047	-0.00322247	0.00736427	0.0171123	0.0170727	0.0117083	0.00739002	0.00524044	0.00309086	0.00207472	-0.00100803	-0.011467	-0.03052
	1048	-0.0059886	0.00609303	0.0158138	0.0168166	0.00805044	0.00490713	0.00147295	0.000161171	-0.00041008	-0.00457382	-0.0142217	-0.0334301
	1049	-0.00434732	0.00841236	0.0169115	0.0167522	0.0110269	0.0075841	0.00507879	0.0014348	0.00164557	-0.000828743	-0.0135174	-0.0302401
	1050	-0.00337696	0.00741863	0.0181751	0.0182896	0.0117631	0.00888395	0.00500154	0.00304556	0.00224066	-0.000516415	-0.0113606	-0.0283957
	1051	-0.00453091	0.00888634	0.019227	0.0181766	0.012342	0.00558662	0.00217867	0.003263	-0.0011692	0.0010376	-0.0140562	-0.030961
	1052	-0.00185251	0.00689077	0.0186877	0.016192	0.0119433	0.00864124	0.00387144	0.00210619	0.00258303	-0.00129843	-0.0126925	-0.0314283
	1053	-0.00190258	0.00917435	0.0197992	0.0184112	0.0130992	0.00856209	0.00493574	0.00250626	0.00176859	-0.00166178	-0.0126858	-0.0315027
	1054	-0.00424528	0.00703573	0.0173006	0.0169702	0.00888824	0.00625372	0.003582	0.000748634	0.00049448	-0.0013032	-0.0164061	-0.033721
	1055	-0.00582743	0.00831079	0.0181975	0.0145693	0.00946426	0.00718069	0.00128746	-8.86917e-05	-0.00122976	-0.00341177	-0.0150194	-0.0350966
	1056	-0.0028286	0.00727797	0.0172648	0.0164366	0.0124402	0.00894499	0.00405598	0.0014863	0.00142717	-0.00082016	-0.0161624	-0.0334916
	1057	-0.00159407	0.00786209	0.0184436	0.0177722	0.0123224	0.00877237	0.00320339	0.00135946	0.000444889	-0.000311852	-0.0139294	-0.0321937
	1058	-0.00419569	0.010366	0.0180802	0.0186033	0.0134511	0.00635433	0.00377035	0.00183105	0.00179005	-0.00205231	-0.0151591	-0.0352616
	1059	-0.00609922	0.00678635	0.0156269	0.0147595	0.00805044	0.00528622	0.00171328	-0.000873566	0.000317574	-0.00268555	-0.0172071	-0.0371037
	1060	-0.00387335	0.0074954	0.0166678	0.0156937	0.0100574	0.00632334	0.00276184	4.1008e-05	-4.91142e-05	0.000190735	-0.0163941	-0.0343876
	1061	-0.00608826	0.00446653	0.0133586	0.0137715	0.00590658	0.00371885	0.00169134	-0.0015111	-0.00146484	-0.00079155	-0.0190482	-0.0381761
	1062	-0.00251484	0.00955582	0.017024	0.0176892	0.0132093	0.00733995	0.00429344	0.00330734	0.0033102	0.00082922	-0.0159464	-0.0342135
	1063	-0.00498486	0.00581503	0.0177016	0.014204	0.00986862	0.00567198	0.000452518	-0.00188971	-0.00191689	-0.00341463	-0.0168786	-0.0356612
	1064	-0.00699854	0.00534582	0.0160756	0.0151005	0.00930691	0.00519943	0.00252962	-0.00131798	-0.00139236	-0.00272894	-0.0173607	-0.0376949
	1065	-0.0102339	0.00521946	0.0118546	0.0119596	0.00644445	0.00176001	-0.00220823	-0.00219917	-0.00374556	-0.00559187	-0.0198364	-0.0402679
	1066	-0.00525379	0.00889492	0.0162401	0.0146742	0.00943565	0.00450706	0.00196552	0.000544071	-0.000612259	-0.00276184	-0.0161963	-0.0378404
	1067	-0.00810766	0.00737667	0.0141644	0.0142632	0.00838375	0.00422239	0.00117111	-0.00154543	-0.00425816	-0.00533056	-0.0189767	-0.040452
	1068	-0.0070014	0.00564051	0.0173664	0.0172586	0.00851631	0.00430107	0.00279856	0.00139713	4.33922e-05	-0.00427008	-0.0195999	-0.0395803
	1069	-0.00758028	0.00467396	0.0143299	0.0106697	0.0060091	0.00463676	-0.000477791	-0.00134945	-0.00324059	-0.00563526	-0.0217533	-0.0399704
	1070	-0.00528336	0.00628424	0.016767	0.0164976	0.00762749	0.00259161	0.00112438	-0.000571251	-0.00378895	-0.00413036	-0.0200825	-0.0410519
	1071	-0.0068841	0.00465012	0.0160651	0.0167513	0.00754786	0.00262308	0.000195503	-0.00171614	-0.00341511	-0.0047512	-0.0176115	-0.0414324
	1072	-0.0057497	0.00626564	0.0182738	0.0169706	0.00769711	0.00477552	0.00167942	1.66893e-05	-0.00151634	-0.0014677	-0.0176191	-0.0413718
	1073	-0.00556564	0.00894547	0.0149426	0.0201421	0.0110788	0.00597572	0.00230646	-0.00244379	-0.0034337	-0.00301552	-0.0180807	-0.040771
	1074	-0.00545549	0.0087657	0.0177884	0.0190673	0.0111494	0.00409651	0.00485325	-0.000515461	-0.00128412	-0.000252724	-0.0170226	-0.0397692
	1075	-0.00358772	0.00708866	0.018147	0.016674	0.00876617	0.00998306	-0.00012207	0.000747681	-0.000761032	-0.00223017	-0.0202088	-0.0396948
	1076	-0.0093751	0.00485325	0.016398	0.014698	0.00670862	0.00469828	0.000174522	-0.00142527	-0.00465775	-0.00453663	-0.0231385	-0.0442748
	1077	-0.00380993	0.00744152	0.0176597	0.0172515	0.0123048	0.00540447	0.00136185	0.0025568	-0.000638485	0.000567913	-0.0161977	-0.0438862
	1078	-0.00319386	0.0116382	0.0193486	0.0180449	0.00987053	0.00721407	0.00416899	0.00233603	-0.00108194	-0.000331879	-0.0182819	-0.0424781
	1079	-0.0088625	0.00793839	0.0146537	0.0138893	0.00949287	0.00265932	-0.00030756	-0.00349855	-0.00560808	-0.00378227	-0.0223188	-0.0475812
	1080	-0.00470686	0.00553274	0.0176945	0.0176501	0.00709963	0.00219584	-0.00119019	-0.00280094	-0.00287342	-0.00304174	-0.0196848	-0.0449605
	1081	-0.00419044	0.0105915	0.0183086	0.018281	0.0121737	0.00973511	0.00623274	0.00422955	0.00319576	-0.00138617	-0.0197072	-0.0428367
	1082	-0.00357389	0.00705862	0.01579	0.0161119	0.0108104	0.00496912	0.00134039	0.00112629	-0.00203466	-0.0043664	-0.0199947	-0.0443816
	1083	-0.00869036	0.0057044	0.0162139	0.0142808	0.00754261	0.00341368	0.000119686	-0.00323868	-0.00584269	-0.00555897	-0.0226092	-0.0494952
	1084	-0.00156116	0.0110416	0.0202451	0.0222168	0.0110698	0.00910139	0.0039072	0.00394201	0.00197601	-2.95639e-05	-0.0173812	-0.0425463
	1085	-0.00819778	0.00568056	0.0152469	0.0144544	0.00730658	0.00158882	0.00395823	-0.00108624	-0.00423002	-0.00618744	-0.0221758	-0.0499363
	1086	-0.0027132	0.0111923	0.021461	0.0187736	0.0106654	0.00853968	0.00611353	0.00232887	-0.000731945	-0.000265121	-0.0190392	-0.0469313
	1087	-0.00862169	0.00670433	0.0129395	0.0149078	0.00867939	0.00480938	-0.000845432	-0.000716209	-0.00286484	-0.00683069	-0.0219483	-0.0502138
	1088	-0.00177574	0.00968504	0.0202146	0.0159163	0.00982571	0.00771379	0.00422668	3.8147e-06	-0.00404692	-0.00362158	-0.0190945	-0.0496836
	1089	-0.00498533	0.00568056	0.0156126	0.0148654	0.00965738	0.00345373	0.00513649	-0.000535965	-0.00312614	-0.00403452	-0.0224757	-0.051374
	1090	-0.00504065	0.0068965	0.0158701	0.0143061	0.00836182	0.00637674	0.000781536	-0.00151443	-0.00130653	-0.00460005	-0.0209246	-0.0524559
	1091	-0.0105023	0.0060873	0.0128064	0.0141563	0.0118089	0.00410795	0.00161457	-0.00262833	-0.00238276	-0.00027895	-0.0223966	-0.0536628
	1092	-0.00839615	0.00147629	0.0123749	0.0162616	0.00962877	0.00164652	-0.00284004	-0.00263834	-0.0071435	-0.00509214	-0.0247555	-0.054471
	1093	-0.00733423	0.00272036	0.0120606	0.00923729	0.00396061	0.00251293	-0.00123453	-0.00528097	-0.00849199	-0.00578165	-0.0230532	-0.0567694
	1094	-0.0114923	0.00380802	0.0148425	0.0119166	0.00802135	0.00446606	-0.00393915	-0.00321054	-0.00632	-0.00842428	-0.025394	-0.0613942
	1095	-0.00749063	0.00638628	0.00904322	0.0130739	0.00880051	0.00191021	-0.000493526	-0.00465679	0.00141573	-0.00324345	-0.0263395	-0.0565262
	1096	-0.00678253	0.00439882	0.0123038	0.0138712	0.0093236	0.00443029	-0.00427914	-0.00171566	-0.000570774	-0.00510025	-0.0268188	-0.0546961
	1097	-0.00470114	0.00474501	0.0187211	0.0159936	0.00935221	0.00337267	0.00260973	0.00343275	-0.00279474	-0.00292158	-0.0233936	-0.0569081
	1098	-0.0113559	0.005126	0.01475	0.0118718	0.0104041	0.00174809	-0.00220728	-0.0027833	-0.0089221	-0.00753927	-0.0270982	-0.0603752
	1099	-0.00772142	0.00267076	0.01267	0.0127759	0.00526714	-0.000126839	-0.00228691	-0.00496101	-0.00519896	-0.00769806	-0.0268955	-0.063334
	1100	-0.0107732	0.0028615	0.013514	0.00793362	0.00455379	-0.00042057	-0.00789165	-0.00755453	-0.00764942	-0.00732279	-0.0339231	-0.0637927
[truncated: 2 more columns]

## Sheet: Figure 5
Figure 5b,5c
Protein	E13Z		Protein	K44E E13Z		Protein	K44E E13Z		Protein	K44E E13Z		Protein	K44Z		Protein	K44Z		Protein	K44Z		Protein	K44Z		Protein	K44Z		Protein	K44Z		Protein	K44Z		Protein	K44Z		Protein	K44Z		Protein	K44Z		Protein	K44Z		Protein	K44Z		Protein	K44Z
Equiv. of Ni2+	8		Equiv. of Ni2+	3		Equiv. of Ni2+	6		Equiv. of Ni2+	8		Equiv. of Ni2+	1		Equiv. of Ni2+	3		Equiv. of Ni2+	5		Equiv. of Ni2+	1		Equiv. of Ni2+	3		Equiv. of Ni2+	6		Equiv. of Ni2+	8		Equiv. of Ni2+	12		Equiv. of Ni2+	1		Equiv. of Ni2+	2		Equiv. of Ni2+	3		Equiv. of Ni2+	6		Equiv. of Ni2+	8
Concentration (μM)	10		Concentration (μM)	10		Concentration (μM)	10		Concentration (μM)	10		Concentration (μM)	10		Concentration (μM)	10		Concentration (μM)	10		Concentration (μM)	10		Concentration (μM)	10		Concentration (μM)	10		Concentration (μM)	10		Concentration (μM)	10		Concentration (μM)	10		Concentration (μM)	10		Concentration (μM)	10		Concentration (μM)	10		Concentration (μM)	10
Temperature (℃)	37		Temperature (℃)	37		Temperature (℃)	37		Temperature (℃)	37		Temperature (℃)	4		Temperature (℃)	4		Temperature (℃)	4		Temperature (℃)	22		Temperature (℃)	22		Temperature (℃)	22		Temperature (℃)	22		Temperature (℃)	22		Temperature (℃)	37		Temperature (℃)	37		Temperature (℃)	37		Temperature (℃)	37		Temperature (℃)	37
Time (hr)	24		Time (hr)	24		Time (hr)	24		Time (hr)	24		Time	24hr		Time	24hr		Time	24hr		Time	24hr		Time	24hr		Time	24hr		Time	24hr		Time	24hr		Time	24hr		Time	24hr		Time	24hr		Time	24hr		Time	24hr
Salt	150 mM NaCl		Salt	150 mM NaCl		Salt	150 mM NaCl		Salt	150 mM NaCl		Salt	150 mM NaCl		Salt	150 mM NaCl		Salt	150 mM NaCl		Salt	150 mM NaCl		Salt	150 mM NaCl		Salt	150 mM NaCl		Salt	150 mM NaCl		Salt	150 mM NaCl		Salt	150 mM NaCl		Salt	150 mM NaCl		Salt	150 mM NaCl		Salt	150 mM NaCl		Salt	150 mM NaCl
	Length Distribution (nm)			Length Distribution (nm)			Length Distribution (nm)			Length Distribution (nm)			Length Distribution (nm)			Length Distribution (nm)			Length Distribution (nm)			Length Distribution (nm)			Length Distribution (nm)			Length Distribution (nm)			Length Distribution (nm)			Length Distribution (nm)			Length Distribution (nm)			Length Distribution (nm)			Length Distribution (nm)			Length Distribution (nm)			Length Distribution (nm)
	281.906			641.248			508.88			485.601			91.9828			35.4731			104.952			50.1802			31.2629			144.271			54.2801			26.6084			76.6007			153.357			139.798			34.7543			398.606
	468.13			536.621			671.454			137.964			10.4211			60.6134			88.3057			42.057			123.815			57.0159			118.539			19.4566			24.7213			111.108			105.14			35.2617			361.561
	2061.08			1008.58			445.288			26.3304			25.6326			223.002			55.9152			31.4115			62.8377			264.427			73.8779			60.7237			37.809			12.912			70.2913			35.4973			524.498
	562.987			240.153			282.247			220.512			41.3247			311.865			87.2419			8.50983			52.5703			97.8357			184.186			16.3099			14.8299			30.4837			73.4774			35.808			116.22
	65.2102			1809.13			241.744			11.4035			8.48217			52.3175			143.024			8.61555			29.1936			94.8838			423.267			32.6199			29.2289			28.5388			78.966			37.1691			510.651
	319.451			543.515			78.4452			406.607			34.9535			630.898			80.9153			8.50983			126.261			1077.99			92.4022			43.5062			11.3576			25.824			36.7387			37.9633			479.055
	426.297			156.179			146.704			449.549			20.0454			343.493			90.1751			20.5825			106.027			33.9977			117.005			33.3948			10.2827			18.8495			20.9698			41.6994			722.498
	54.421			897.04			1215.55			161.68			31.1041			154.445			90.5833			9.51428			31.9433			745.874			71.4264			37.5483			9.19713			17.5739			125.216			43.063			1350.04
	96.0476			208.638			197.778			102.398			78.0544			67.7679			15.232			60.0682			29.3938			508.397			157.962			43.1176			12.3392			26.1396			165.916			43.9485			1798.59
	94.126			338.6			55.9377			42.8756			86.5913			94.2388			71.1466			20.0026			255.86			320.117			182.38			25.7883			12.3392			81.8298			177.108			43.9814			264.869
	60.432			167.148			2498.44			92.6048			22.3486			93.2405			64.9295			13.2519			123.32			854.259			345.656			48.6444			58.9306			77.7712			393.01			44.6481			522.628
	268.984			2784.74			675.494			106.808			13.5064			146.063			37.1586			17.6976			252.27			701.562			42.2743			47.5512			36.9718			62.3656			26.2704			45.1238			155.233
	149.8			838.02			1396.53			109.77			22.7115			87.1043			109.98			10.8479			112.425			76.0029			158.736			21.4571			6.62366			50.4532			376.71			46.1954			172.328
	231.562			969.276			625.011			101.004			16.8246			160.373			217.809			20.0026			215.013			445.773			181.036			39.4614			11.1082			33.4341			37.6872			46.2272			1374.63
	393.503			437.738			130.636			488.703			24.2626			820.577			233.355			19.5911			300.386			36.06			140.219			40.2095			9.36727			14.2215			48.0174			47.2585			317.45
	343.856			284.245			57.9428			80.5711			8.54217			626.465			24.8358			6.01736			398.466			71.884			19.6571			38.9132			5.97049			46.3194			28.6583			47.3565			563.18
	237.758			51.589			62.6416			164.293			38.0332			720.319			160.129			12.4051			535.137			151.775			597.444			41.5823			13.0912			30.1683			25.2328			48.0182			277.707
	67.9159			1232.68			229.066			74.2424			19.1743			133.659			142.978			25.7062			480.947			89.3451			383.768			18.319			76.4085			14.125			361.018			48.2829			538.119
	1106.21			1497.29			329.231			97.3615			26.0887			64.7884			132.045			76.92			900.014			572.677			216.361			18.6511			15.2218			19.9758			72.0261			49.0052			3083.14
	621.456			2278.05			1614.85			44.8252			16.862			166.879			232.752			9.15335			635.969			816.481			278.142			16.7433			18.3276			62.056			119.263			50.1503			1033.84
	116.792			400.446			3493.61			68.1234			9.64873			204.038			71.8589			35.3287			203.246			263.712			31.9429			30.3112			39.4997			26.1396			19.4099			50.9249			613.261
	359.081			498.24			465.999			37.2161			15.743			110.676			77.1747			16.9596			93.5186			161.546			626.54			16.7433			28.2963			25.2352			210.668			51.195			568.592
	350.314			39.8457			2457.42			312.205			16.862			395.331			75.105			32.5151			49.5889			388.672			73.7143			19.1919			57.231			23.3799			172.097			52.3247			53.2792
	684.369			214.998			2318.18			158.405			60.1769			38.5742			51.1588			25.0244			119.394			319.009			30.3932			22.6178			17.6026			20.7147			175.184			54.2375			643.321
	335.482			323.689			1048.02			175.368			43.4903			211.287			143.176			34.5875			364.703			94.0714			42.9122			23.1101			22.2164			36.3706			265.821			54.3999			778.288
	582.17			712.852			757.088			139.746			18.0859			146.239			77.6696			22.954			77.9412			105.689			130.341			96.5905			68.7255			63.7934			207.129			54.9513			276.088
	720.388			1169.68			43.621			177.053			40.4569			164.133			286.853			32.2617			285.65			165.577			110.601			19.1919			21.1089			39.2964			41.4936			55.217			761.594
	507.718			135.006			1061.88			22.7025			68.4762			442.779			45.9121			19.7589			178.753			1565.03			166.398			29.49			17.0487			19.9073			877.866			55.4661			1165.07
	119.365			108.524			679.211			166.281			18.3963			208.62			91.76			12.641			1547.01			48.5473			74.7311			46.1758			18.5137			22.0566			222.054			56.1749			640.026
	109.542			742.115			444.97			290.631			18.5665			190.28			62.6316			37.4646			233.298			271.707			89.9798			32.6199			12.9331			108.803			453.399			56.919			813.442
	136.372			2235.5			384.486			9.64912			32.5276			225.342			55.1766			29.3455			41.7099			88.8689			80.0418			44.3448			9.44017			49.6239			67.5173			57.2314			129.461
	1388.71			560.078			782.908			12.7721			47.7427			210.403			148.515			28.6304			1357.02			554.913			221.879			29.4553			9.44017			19.2796			241.826			57.4533			428.959
	69.6613			168.181			833.358			54.8499			29.9297			731.203			85.1706			29.0348			95.6157			687.697			392.858			28.9649			10.603			136.431			162.049			58.4596			523.922
	88.6249			261.971			565.793			86.7025			60.324			235.653			142.045			10.2232			50.4099			670.805			843.428			41.181			9.14509			94.8005			611.091			58.6417			187.03
	349.535			1128.44			506.002			28.0964			15.8624			107.249			25.676			15.9897			118.954			289.66			532.578			22.6178			9.44017			49.5963			43.7907			60.4317			1418.92
	642.719			199.028			633.069			659.331			19.9703			81.4612			79.6998			2.07816			98.7823			205.426			216.515			14.3048			35.9185			32.1162			114.153			61.114			533.382
	594.437			391.425			2310.47			216.154			25.5774			189.728			45.1352			12.5035			152.711			610.862			36.8571			37.4391			10.7952			57.3881			338.662			62.4889			1244.94
	94.891			872.53			247.889			17.6532			37.9539			27.9414			259.572			27.064			123.846			36.5574			62.7895			12.222			15.753			125.767			38.233			63.698			498.534
	223.961			787.917			562.083			29.9161			32.6049			91.5918			33.6418			15.1292			40.7139			882.971			152.809			14.0886			11.1082			39.1919			116.524			63.8952			1068.17
	369.829			2232.21			384.606			252.904			27.7449			82.9935			54.48			39.2106			221.291			173.472			117.764			20.3309			19.628			23.2039			44.0052			64.1945			209.009
	130.34			1021.7			966.649			49.6183			33.7625			192.639			62.803			22.4979			96.9123			779.865			27.4717			28.1044			41.3979			19.9073			150.661			64.5256			181.829
	97.6282			217.609			154.524			102.673			55.8617			90.7536			44.2489			24.9725			118.029			481.704			105.633			35.388			37.0274			23.6704			26.1133			65.4279			1179.8
	92.8416			241.127			1568.31			77.2975			57.9396			376.682			42.3539			6.57172			39.5448			480.058			148.187			48.4042			108.244			34.5201			126.208			66.267			261.39
	503.989			420.124			668.864			202.492			26.257			133.707			68.0571			8.36443			602.606			69.7005			56.0315			42.4751			58.8025			50.9172			40.7607			66.3074			264.754
	260.351			715.941			854.828			185.571			81.3865			40.7735			77.5405			101.629			232.152			681.1			70.3313			23.2865			45.5452			102.659			56.6291			67.0672			161.914
	91.9013			81.6894			332.56			63.3222			13.5064			347.543			153.233			36.8251			132.166			270.81			79.9233			27.5158			35.0882			19.2796			17.4689			68.4256			80.3956
	216.962			55.3966			388.759			128.651			40.8132			214.336			119.712			5.41918			90.1183			564.614			86			14.5881			12.6111			26.9123			30.1322			70.2016			132.252
	844.84			261.278			343.556			73.7154			34.5531			240.155			35.959			33.0029			111.91			172.287			32.7824			25.0112			19.061			40.36			16.697			70.2866			833.587
	815.545			719.823			31.3208			88.3962			16.8246			102.645			52.1719			57.8087			318.466			378.091			49.0571			21.3082			44.8169			97.8891			377.622			73.3168			212.809
	179.459			31.374			1203.66			14.9381			23.1607			47.3406			79.9334			17.877			162.052			142.127			12.529			20.4813			16.3927			72.8164			44.5954			73.5076			701.665
	382.037			263.843			165.728			37.7029			24.6251			87.7736			52.1719			13.0445			430.255			1394.9			70.4048			29.7663			39.3607			19.3503			166.963			75.1566			952.227
	1419.46			438.896			950.133			178.803			22.8835			36.8697			28.7436			18.5178			280.298			102.347			12.529			46.1315			42.7342			31.9288			173.456			75.6353			353.581
	647.911			753.87			724.643			48.4147			12.3889			101.008			39.3767			14.9858			235.782			224.185			76.852			19.8728			27.0325			58.8692			149.162			76.4415			1156.14
	771.731			2239.26			1392.8			224.703			24.2989			71.0109			39.0158			10.5966			72.1585			461.282			55.4357			14.9346			31.981			18.4835			75.623			76.8898			118.947
	199.535			578.253			1137.25			55.2093			52.1774			58.2961			15.5081			12.5035			309			167.554			125.445			46.5166			24.1389			96.4348			68.1836			77.2647			2567.36
	191.397			864.188			1460.96			144.126			19.1009			62.9481			100.393			11.3064			36.9379			725.574			233.343			11.5329			19.2043			27.2655			58.262			78.7443			1246.02
	859.597			297.226			2312.9			16.0073			54.6966			417.336			154.077			10.0097			61.6977			192.667			224.108			14.5881			5.85455			28.2984			171.848			78.9167			695.331
	745.385			197.383			1421.46			77.2461			11.2724			201.029			29.3764			13.0113			309.644			61.3566			179.543			17.4025			11.7675			97.4929			128.47			81.244			278.191
	449.866			1399.92			655.884			124.425			14.364			176.339			9.51534			31.7217			137.038			604.778			289.069			18.0943			28.3205			78.7216			19.1165			82.5787			129.631
	1202.89			553.977			372.372			50.6658			15.0484			55.7182			55.0997			48.3333			315.749			964.102			761.009			26.8762			25.9984			17.0208			15.6487			82.8032			884.479
	81.8033			277.317			90.1969			31.9303			13.6914			116			44.4084			8.41591			294.487			316.075			70.7009			20.3309			24.8939			25.2893			907.963			84.1049			1018.24
	969.338			442.103			125.472			123.304			56.294			170.793			80.7391			7.2587			153.272			353.907			37.1833			14.5881			39.2735			31.9288			113.061			84.8518			337.074
	97.0322			2180.79			1081.84			31.236			20.468			227.134			146.168			5.95094			921.71			852.678			85.7187			29.49			27.3351			18.8495			64.2874			87.5706			636.878
	739.037			88.0905			824.905			82.6635			62.2245			86.1096			26.9659			10.5966			55.5664			814.732			424.653			45.4612			30.735			26.6572			128.962			88.2406			1788.26
	291.167			1378.63			1456.86			93.5939			21.3046			163.284			30.3243			9.56857			202.462			97.473			128.219			49.9644			38.6577			38.7007			247.18			88.3109			118.827
	197.709			95.9974			281.225			111.381			87.2631			360.253			62.983			28.3118			168.438			343.928			302.804			11.796			36.3548			20.4491			59.9196			89.114			1404.97
	175.084			743.384			305.497			82.3415			37.2851			601.428			67.2021			22.954			137.195			454.417			756.192			20.4813			21.0764			89.0861			27.9933			89.5137			546.855
	47.8673			229.148			1140.19			115.372			44.435			320.987			289.98			7.99484			25.5138			455.041			238.099			12.7946			17.7191			10.5857			98.4748			90.6747			1151.65
	551.367			887.473			2162.61			69.6482			15.8624			136.144			174.985			29.3034			160.273			97.1363			224.219			18.207			29.8524			31.061			249.067			91.5021			704.819
	827.497			156.874			1448.84			123.461			19.0679			158.503			49.0409			13.0445			122.925			887.405			708.576			28.502			55.1451			16.6146			119.42			91.5195			726.94
	651.217			401.348			190.413			104.532			48.1615			159.138			58.8731			13.9717			59.3103			112.467			28.655			41.7052			85.295			23.3799			210.502			92.3261			298.448
	521.988			73.184			136.03			29.9624			94.7544			175.33			30.9248			44.512			75.1474			1019.63			93.5653			23.2865			38.2835			8.90281			228.427			92.8586			146.959
	1047.78			1264.37			211.721			93.1515			16.6744			120.718			58.2936			9.20041			101.3			894.411			93.0151			14.3761			50.5122			23.3847			95.2078			93.6409			193.636
	341.01			261.987			160.94			154.904			56.022			89.4522			51.9545			7.99484			297.179			118.311			93.5652			27.5158			37.7062			23.8429			81.8213			97.1561			706.566
	76.5066			1248.99			774.138			64.6129			8.54217			278.403			43.4096			9.24202			82.6945			42.5453			39.9994			38.6229			15.9261			19.8385			25.896			98.2302			986.092
	15.8158			231.137			483.324			9.08211			12.1324			69.9685			95.4066			9.29381			189.288			399.093			103.832			58.455			107.099			27.2655			1003.42			98.3432			1115.21
	93.0313			131.026			92.6902			40.053			15.9415			193.698			195.972			8.56847			1362.49			37.3147			186.824			20.6306			31.6362			15.6837			191.755			98.9176			1039.42
	86.3374			86.8429			2943.71			118.6			21.3407			442.01			141.635			12.082			880.201			86.617			73.0634			27.7748			28.9667			25.6647			46.9857			99.4268			78.6081
	257.75			83.5726			44.3849			92.5717			6.72985			360.421			101.476			10.3908			31.2744			362.791			134.134			24.3601			15.7094			28.2501			19.9837			99.5653			1823.3
	188.474			314.367			358.012			13.1356			18.1207			166.726			152.819			20.0626			344.141			209.02			154.573			26.2601			26.7008			3.69669			46.1367			100.152			537.049
	53.7737			276.688			598.712			113.451			13.5064			345.318			28.645			28.0406			231.052			635.338			34.4876			20.23			10.0043			8.42976			20.9051			100.651			438.916
	309.987			1701.65			897.745			118.776			14.6244			511.098			17.154			9.47787			72.9636			463.506			91.173			19.2451			14.995			17.5739			46.0141			101.398			695.542
	274.631			298.809			1193.98			106.126			13.8739			130.143			186.511			13.1434			98.2277			274.795			98.0701			33.6694			16.8871			31.061			174.441			101.556			163.043
	202.541			45.8141			316.839			77.5915			12.3889			1038.01			94.4162			7.2587			190.659			429.31			206.272			28.7878			18.9166			51.6652			39.9674			102.489			112.481
	233.02			2410.51			207.049			69.6865			3.17248			161.515			109.286			18.5876			29.3109			425.994			222.496			33.3642			26.7521			14.8789			62.1419			109.567			541.795
	250.059			1308.08			503.246			308.578			14.1878			192.418			138.523			27.9588			343.092			241.732			232.118			11.5329			12.6111			12.5905			67.9345			110.942			423.69
	211.871			2046.97			440.868			60.6135			16.3314			86.6607			46.9179			16.8318			481.136			169.24			112.304			11.5329			19.2043			79.2618			74.959			111.229			3277.43
	299.801			114.318			46.7858			163.993			4.62465			38.5742			132.894			2.93896			182.381			42.9286			135.962			27.1414			15.753			12.0356			110.694			112.234			142.201
	27.2105			110.935			43.0073			100.034			7.18201			142.597			99.6186			58.955			49.4491			363.705			354.012			30.8134			8.19636			41.7252			46.9863			115.289			78.6081
	913.127			81.8222			1178.52			388.469			32.9442			410.086			13.5614			17.7903			235.424			324.699			182.007			15.9932			22.4924			38.5946			230.945			117.3			279.899
	693.626			379.521			3683.45			15.047			7.93121			140.467			27.3824			18.5876			66.5667			49.981			515.899			39.8998			14.0996			11.5725			221.956			120.224			975.674
	538.353			231.327			322.85			16.9166			12.0805			279.509			358.315			12.082			457.158			165.484			616.251			23.592			12.6653			14.9705			70.9896			125.589			90.9739
	779.465			423.638			189.001			9.88104			14.1878			157.322			110.291			21.2339			75.4436			273.501			137.814			20.23			19.061			66.8682			82.4634			126.547			1134.62
	48.1798			136.876			322.584			336.439			10.0948			267.619			28.5955			10.3908			220.228			166.513			195.283			14.3048			32.216			15.2419			64.5214			128.03			970.358
	873.996			1200.59			150.191			19.6339			32.7012			287.739			133.872			59.957			180.63			48.9879			42.0595			24.4858			8.44355			169.436			248.92			129.224			456.699
	564.875			497.989			389.04			302.987			30.2843			94.1462			92.4033			13.0445			139.326			140.354			94.847			33.4866			84.2692			42.7358			73.1677			129.354			169.291
	160.189			422.517			319.724			33.7612			15.5823			159.381			57.7083			23.6947			135.652			1002.02			74.2854			15.9932			61.5368			8.90281			140.101			129.864			1158.32
	249.525			107.467			379.288			355.043			15.0901			104.686			47.8435			8.41591			186.198			93.7465			36.939			57.7747			29.2961			63.8576			150.711			129.958			1085.63
	38.4815			215.022			132.652			27.9026			50.5237			346.361			116.903			13.7222			514.536			183.028			239.554			35.7619			11.1082			97.5955			291.735			130.19			312.313
	327.363			24.8033			174.292			20.1807			106.581			103.231			16.5667			14.1559			541.704			49.981			156.036			5.15766			11.7091			83.6789			366.166			130.543			585.556
	201.136			127.665			752.444			97.4779			23.7936			327.358			43.7343			7.49291			170.961			1046.58			213.068			12.138			26.5463			7.39338			24.8568			132.494			943.932
	58.3257			138.928			49.0853			190.336			17.7347			155.347			19.0307			35.3287			368.186			120.144			195.085			13.1883			16.5592			8.42976			31.2975			133.454			160.972
	38.2206			611.883			208.804			28.7201			16.5608			87.5101			251.542			13.7222			80.527			718.937			36.8571			28.7878			71.4926			55.5735			296.791			134.633			268.833
	198.213			220.679			190.128			38.3063			5.60821			63.9321			416.481			10.8384			89.5793			1254.14			87.305			14.3761			12.6111			33.475			30.6897			135.268			963.616
	204.582			498.692			508.3			89.0944			70.2707			246.702			142.477			20.4675			121.962			120.647			62.1814			88.3553			16.6417			43.6773			211.066			136.471			172.643
	414.94			283.705			366.644			13.7615			25.8951			109.482			126.815			15.3278			40.0974			209.323			348.898			50.0667			14.9032			23.6704			37.6872			136.968			97.2141
	205.605			521.098			3532.44			42.8906			17.4126			154.705			54.9969			6.70186			426.696			334.272			433.967			35.8762			16.5592			14.125			66.25			137.612			52.0783
	818.302			121.29			629.337			85.0411			13.5064			143.981			99.3003			12.641			210.436			168.46			27.4717			22.6178			10.0043			34.7568			44.6849			139.942			148.904
	112.903			153.849			659.513			109.3			29.9297			58.3383			51.4895			10.8781			85.9771			134.115			541.794			22.9323			14.0996			191.984			89.4751			140.568			140.324
	53.8666			190.216			894.778			44.857			26.0887			138.535			73.7614			4.73893			330.301			186.082			230.737			14.9346			19.2043			195.1			372.868			140.743			113.533
	11.4049			842.193			2799.36			60.114			48.4258			186.483			79.3975			15.7995			256.003			276.174			96.6769			30.345			20.4825			152.364			171.542			141.03			422.701
	120.269			266.975			216.172			340.504			43.6413			131.21			157.882			14.6948			257.403			458.981			46.6857			58.0087			12.4469			50.7349			336.67			141.423			801.545
	194.427			642.317			217.978			36.6214			45.2148			183.753			86.902			7.07796			530.928			656.115			355.301			37.4391			20.449			89.9318			111.518			142.471			87.5279
	44.2842			189.547			1339.12			107.558			42.592			97.2544			305.91			12.641			265.449			32.6307			208.264			14.7277			12.6111			53.3722			102.825			145.62			375.948
	51.1024			211.021			1274.39			15.5693			17.1211			442.599			64.9949			5.65321			39.2663			203.635			339.288			20.6306			15.9261			55.9411			418.764			146.488			474.315
	608.696			592.36			405.766			334.498			13.5064			113.406			112.863			10.5966			65.3789			1021.64			94.0743			10.8942			13.0912			112.468			81.6345			146.769			1339.74
	230.072			121.571			549.344			63.8156			14.5813			131.698			110.654			5.87792			439.923			588.795			111.511			21.5048			23.4474			50.8826			129.505			147.077			2498.8
	67.0261			1729.72			328.8			74.0889			29.3688			523.309			35.1231			21.5568			463.937			1049.94			151.389			44.1598			19.3111			10.0561			21.7009			150.516			456.22
	93.4069			224.763			103.934			116.518			48.7778			354.556			173.932			12.1177			192.941			138.366			79.3166			62.8109			21.5905			96.9272			40.0145			150.536			385.682
	80.1412			778.838			95.633			16.5392			42.0901			572.957			211.007			22.4787			82.4213			23.0734			68.8439			32.6825			14.0996			30.3939			279.199			150.933			130.916
	64.0491			430.28			655.875			641.994			16.5608			224.78			20.4635			9.20041			123.899			220.345			98.6021			24.6938			23.7643			91.4866			152.295			151.05			1515.2
	672.908			955.455			1154.09			33.585			17.5565			265.753			212.701			7.99484			256.595			718.028			101.816			30.4123			28.9193			21.5552			419.447			151.318			1031.98
	228.127			94.3141			904.539			18.3486			22.1222			265.601			73.9546			23.8038			684.491			245.448			37.4261			23.0657			29.7604			25.181			33.8979			152.202			610.616
	192.221			335.965			133.531			6.98695			15.9415			374.738			34.6772			55.6575			93.3742			34.4619			139.969			39.4021			11.7091			25.181			312.296			153.383			542.129
	192.334			170.806			190.464			15.6233			22.5447			214.264			31.424			33.689			321.675			550.35			158.586			17.1657			8.52435			23.145			68.156			153.432			253.269
	219.285			422.844			553.086			72.2721			52.8901			226.601			56.1425			29.3503			849.528			423.091			74.8925			23.9792			22.0927			28.1532			61.3794			157.089			520.848
	60.432			256.477			1529.05			25.5567			16.5608			119.259			23.3683			16.7547			1367.54			188.946			28.0157			29.49			27.6344			42.9339			130.931			159.141			454.811
	103.766			497.504			371.767			15.1307			14.6244			126.063			41.5445			18.6803			575.56			285.144			216.376			21.647			22.4924			107.297			282.852			159.847			218.361
	165.293			125.294			353.166			28.6899			29.3562			116.345			58.0991			21.6767			506.795			261.244			42.0595			29.49			25.8662			61.479			663.679			161.153			581.342
	31.1535			725.843			1125.77			165.347			39.9652			365.698			81.5943			20.0195			36.0225			260.149			57.3626			15.9932			29.9213			18.8495			111.608			162.515			106.282
	25.5022			65.6802			323.659			140.955			22.5726			188.752			28.645			8.81689			820.416			30.4225			35.4374			21.8821			11.7675			12.912			149.004			164.806			47.5898
	248.832			142.321			2309.11			94.6036			50.8658			119.383			309.783			85.4689			135.954			252.803			199.089			20.0777			18.3276			28.1532			110.364			165.443			489.544
	51.0044			1111.32			255.935			96.622			48.15			149.231			189.943			12.3995			32.9685			31.481			167.378			4.29143			28.1018			14.8789			57.0861			166.939			646.376
	453.997			162.29			354.726			202.79			42.4005			48.7482			90.5171			10.0528			108.981			513.281			183.127			32.6825			30.4661			41.7252			293.528			167.884			586.672
	173.696			77.0854			748.28			188.012			23.5812			176.239			23.7883			7.49291			19.2999			95.348			1101.97			21.8353			4.68364			52.7345			22.1307			168.157			976.687
	875.283			565.987			523.963			201.854			83.1674			130.371			68.4233			13.532			79.6905			278.02			59.0737			14.9346			5.23646			29.8037			16.5838			169.04			539.374
	192.354			984.016			616.162			33.3116			46.3062			274.722			30.4639			23.3088			183.453			146.545			503.851			14.3048			6.82751			28.1532			183.32			169.478			257.289
	434.084			377.344			350.484			14.004			52.5738			114.419			38.0613			12.469			197.307			69.2202			68.9753			15.9932			13.0912			13.2257			92.7388			170.003			1580.61
	321.553			1097.97			823.348			52.107			10.1569			260.426			48.5189			15.1292			103.447			60.1681			44.2968						8.44355			61.7691			29.1794			170.297			995.956
	281.539			144.969			1022.73			85.2537			36.518			71.5304			185.283			10.5148			473.151			37.2048			166.224						14.0509			38.912			23.3726			170.481			688.063
	89.9695						1205.35			34.9246			158.922			294.378			26.5962			17.0865			177.917			163.905			110.664						20.449			98.6487			631.625			170.784			789.15
	200.542						1110.76			61.6355			21.546			246.832			221.846			18.5178			33.1532			155.456			566.987						13.0912			17.5739			275.432			171.642			275.098
	226.078						407.883			139.001			16.6744			34.1267			20.255			22.6891			209.259			137.038			307.538						22.2781			39.8146			21.7009			172.716			921.954
	151.837						1580.61			11.1987			19.1666			265.996			54.35			7.2587			39.89			504.741			413.818						14.2447			47.5998			13.5869			173.407			203.427
	187.406						725.741			9.92354			24.1609			107.347			55.1742			7.2587			113.585			35.3998			542.076						4.22177			36.5206			224.224			176.624			1444.87
	948.061						1162.33			216.369			42.5556			273.473			75.0936			5.41918			75.3568			309.68			45.9032						5.85455			29.8037			161.048			177.936			451.788
	210.131						715.516			206.852			27.1289			31.2432			230.719			5.25738			283.388			487.913			35.7765						17.6026			41.856			28.2612			178.965			143.842
	59.0927						1162.06			45.9396			25.4294			71.7632			43.7343			8.56847			166.364			166.371			41.1892						11.7675			87.7629			93.0314			180.33			130.061
	119.754						1715.73			365.19			21.4289			361.455			114.291			9.34017			178.126			277.206			292.644						13.655			6.81636			244.305			181.53			812.64
	135.599						1755.3			116.585			25.0807			212.928			69.4721			21.1932			532.179			399.003			262.753						15.4009			15.2419			239.327			182.214			395.301
	389.247						2225.31			399.836			11.2724			300.047			160.617			21.0705			60.2343			56.2275			276.105						19.2043			9.91927			943.355			182.448			104.291
	393.834						1400.22			27.7362			9.51745			177.441			57.2158			31.6126			72.0953			37.2048			53.9091						20.8474			147.261			228.249			185.348			1026.08
	342.029						347.957			19.4617			17.7347			303.191			67.8072			74.2211			56.8201			30.4225			172.36						22.7349			30.8928			54.6576			185.601			1276.23
	539.632						210.308			160.814			21.7783			160.096			228.809			11.3445			45.481			78.4189			221.227						15.2668			28.1532			317.063			185.729			1634.49
	754.272						581.252			96.7899			123.318			41.5947			68.9047			27.3249			1515.21			75.6106			46.9436						17.6026			9.35197			252.941			186.621			149.56
	744.311						651.724			233.011			50.1913			51.9569			97.5191			17.9211			201.266			40.4734			104.58						27.45			16.5321			125.227			187.389			99.3734
	221.719						169.452			94.7766			56.7004			77.8814			333.927			34.9344			52.841			700.907			120.364						10.603			33.475			32.5983			187.558			2865.04
	49.1289						1794.84			315.641			20.5906			156.432			130.567			33.7789			216.216			311.334			67.0669						8.27958			46.7599			55.2667			190.001			494.48
	82.9148						407.775			20.9207			74.4438			291.179			125.581			20.6356			226.308			265.64			106.681						16.7649			54.3803			234.897			191.857			440.87
	43.0236						104.905			36.9091			17.4126			93.0703			15.5081			40.9877			56.3514			464.944			25.6533						11.7675			26.9123			166.963			195.566			970.268
	211.403						331.98			42.4528			8.54217			96.9791			143.923			35.3287			181.146			497.974			117.468						6.30554			34.0818			14.0809			196.137			321.473
	301.423						5567.57			44.7053			28.2248			331.12			54.9196			29.1684			196.205			278.993			411.287						15.753			116.119			16.0755			198.771			187.793
	358						1036.91			175.549			28.0635			232.148			117.758			15.384			28.4528			570.339			149.52						13.3504			110.283			23.5997			199.381			956.606
	140.21						2393.18			22.3221			32.7589			358.052			116.551			38.8232			217.998			352.939			656.117						13.0912			93.9245			334.931			199.588			2154.54
	95.7357						582.403			162.81			19.9703			246.031			84.4888			92.2805			80.9898			1356.56			57.3626						58.8568			58.7765			20.7355			199.697			213.858
	407.69						1111.78			69.5467			81.0292			84.443			42.1866			25.5199			591.882			28.3491			56.5677						14.6714			15.2419			20.025			200.497			291.061
	235.238						565.719			427.399			12.3889			420.54			32.3556			12.2241			366.388			197.452			317.924						11.5321			36.5954			262.712			201.039			176.363
	122.397						715.281			94.2926			19.1994			178.085			53.651			37.8316			35.8523			51.8743			40.895						17.4068			173.832			225.298			202.596			90.5313
	460.365						1067.1			15.6233			22.8771			206.661			98.4932			18.0453			162.117			51.085			174.68						40.8732			15.2419			282.506			203.609			824.235
	250.81						256.108			126.035			12.7887			204.685			12.8104			20.0195			211.7			216.094			84.4764						18.5137			37.699			162.652			204.701			278.674
	481.288						601.963			14.9347			15.8624			233.937			23.6093			15.1292			128.716			64.3098			350.379						29.3676			37.2319			46.8678			205.662			616.311
	671.441						1857			145.381			9.2493			30.3691			452.31			52.6409			73.4854			140.861			569.154						8.27958			68.4359			44.5278			208.279			983.714
	100.797						1850.61			81.0203			18.0859			44.7898			95.292			14.9858			477.594			85.1329			137.72						17.4068			17.0208			254.072			212.324			381.856
	102.107						601.679			187.155			13.0805			127.613			24.4916			18.5876			1073.77			388.512			413.776						11.941			17.0208			21.5262			212.538			74.1917
	176.512						618.511			130.731			22.7115			449.353			102.221			7.99484			348.778			298.003			68.4481						19.4878			41.0649			77.2995			213.379			208.204
	152.638						225.055			253.357			14.7529			70.9356			143.827			47.4388			178.025			343.196			595.269						26.5427			42.7541			63.9076			214.79			583.48
	204.452						2490.08			93.1103			16.6744			317.251			139.576			11.4958			592.256			125.492			643.242						12.9331			120.033			383.865			217.945			175.151
	63.6573						563.049			183.596			47.229			145.462			61.8583			4.73893			123.879			21.8767			681.803						7.8547			40.0387			8.03776			219.072			138.095
	75.1874						183.558			105.691			24.5995			262.516			75.9925			73.4101			199.56			35.044			286.336						7.12236			23.2039			17.973			222.579			902.859
	60.8446						253.648			39.9924			53.8388			313.302			34.0597			20.3829			682.439			76.0212			171.092						15.2218			23.4965			103.868			222.918			486.031
	308.718						72.7137			24.7026			10.1569			122.205			20.5325			13.9717			58.748			134.558			414.066						9.44017			25.181			26.0667			226.359			374.755
	307.157						238.429			43.879			33.7426			113.325			57.4132			26.3033			749.473			803.975			145.501						12.2246			25.0176			51.2575			227.54			90.8616
	42.2018						371.166			76.2112			60.0046			153.304			29.0374			31.7217			410.944			150.442			149.227						18.7345			23.8429			152.751			230.437			1343.02
	632.834						1381.67			20.9423			16.6744			25.1701			76.2156			45.8516			57.7514			242.271			206.91						7.8547			9.91927			96.1599			232.488			200.702
	182.111						963.777			471.739			16.6744			183.576			119.35			10.3908			76.98			363.286			53.6648						26.5463			48.1002			461.696			234.568			629.493
	294.711						1570.79			25.982			40.8605			221.666			55.9788			70.5186			116.319			85.471			658.695						23.6802			21.4917			114.606			235.857			113.894
	221.51						337.188			105.269			39.4014			349.932			98.6491			29.9868			65.2789			288.706			267.166						24.1389			84.6394			43.0783			236.941			852.023
	86.0472						772.074			252.49			10.0948			419.683			67.2836			47.2159			26.0065			48.1738			220.262						17.2883			10.4558			45.3949			240.334			1068.81
	477.492						193.204			429.195			10.1569			136.524			40.3701			34.1729			38.6753			61.9497			47.2641						16.6417			7.39338			170.349			240.933			504.99
	35.3652						668.397			23.8708			10.0323			246.822			63.14			32.8454			46.5982			176.759			174.093						10.0043			5.96074			190.054			241.404			468.395
	461.922						204.019			400.039			39.4014			545.106			91.0351			13.3067			309.139			1079.85			81.4201						24.1389			14.9705			119.412			243.051			1683.37
	133.78						716.255			44.3158			51.6077			480.953			31.0162			63.9114			203.383			30.9384			591.784						32.301			30.1683			25.4176			243.832			401.729
	173.634						2505.46			8.70352			25.8221			67.6821			256.307			29.5216			962.64			478.219			198.909						40.426			11.5725			315.37			246.448			295.517
	245.155						2836.01			23.39			11.9232			84.6614			123.331			12.2241			295.985			116.979			544.849						21.9994			76.9232			85.6302			247.634			629.402
	154.51						922.436			141.672			9.2493			39.5998			131.369			16.9596			1213.36			159.602			192.929						19.061			29.8037			79.527			250.332			849.999
	88.2289						163.195			368.928			24.2129			71.1952			74.5073			9.70303			349.009			120.718			52.7571						31.981			56.2551			181.272			250.842			328.754
	49.2072						523.712			205.75			30.77			32.5587			79.5043			19.1597			120.108			377.724			282.028						15.2668			35.3803			22.5867			251.847			1178.22
	118.101						401.25			123.096			14.9646			428.885			77.3761			17.3623			266.97			210.85			127.82						23.2419			73.881			1366.94			252.522			812.276
	73.5732						3167.71			209.011			22.0938			197.718			60.8812			10.0097			76.0678			294.082			635.887						47.7783			71.8529			81.6819			252.604			355.141
	1625.16						93.119			73.2276			21.2817			140.379			45.9861			14.1864			29.1936			84.6216			34.7492						13.3504			71.1073			490.391			253.548			106.929
	113.566						454.931			153.394			26.0887			46.5686			132.361			14.5174			305.997			39.065			48.2752						12.2246			51.0759			512.873			255.064			830.258
	58.3257						506.647			359.997			23.5812			474.23			40.4052			18.8185			821.719			101.077			52.9285						14.0996			19.9073			138.817			256.488			1076.36
	814.408						405.415			27.7639			11.0469			395.487			116.166			16.7289			20.643			973.677			126.566						8.44355			31.8001			24.48			259.528			1227.35
	445.305						228.171			84.643			16.8246			69.7677			174.636			8.76777			946.003			100.791			131.704						14.2447			16.6146			34.3292			260.059			121.26
	229.304						141.424			40.9926			8.08827			210.263			311.766			27.9788			516.565			558.121			134.133						13.655			22.4861			70.4289			260.797			108.805
	710.592						1036.05			9.22007			9.64873			26.1479			197.506			16.7547			141.782			318.959			244.181						11.0463			93.2528			272.711			261.396			131.693
	585.921						627.544			22.1959			44.8283			54.9283			223.059			11.1912			591.88			194.913			295.817						13.655			33.4341			192.24			261.805			194.671
	631.527						1861.55			37.6977			121.544			183.902			45.5408			13.209			57.7476			467.414			51.6585						18.5137			85.7409			57.4399			263.122			455.169
	288.444						219.443			79.2028			27.5887			597.355			35.3239			21.4564			66.5492			172.025			279.681						11.7675			54.5382			46.1629			265.483			452.045
	212.344						553.591			95.0068			20.2207			509.32			61.9687			5.95094			261.713			37.2048			111.333						19.061			16.8595			553.536			265.705			271.859
	457.237						419.771			75.559			27.3884			239.462			35.002			10.5966			87.7131			300.271			104.25						25.7866			25.2352			333.652			265.909			1064.89
	258.313						3271.86			134.626			67.5542			72.8034			53.8656			16.2575			162.653			180.892			343.957						12.4469			31.7571			46.2939			267.122			829.612
	113.664						539.295			96.9227			18.259			129.897			140.673			11.8291			33.6131			845.434			144.542						14.0509			61.2581			28.5156			267.587			314.398
	29.8412						669.641			31.2498			38.0509			636.286			23.7883			12.9448			397.095			131.147			418.428						23.0939			10.0561			47.8556			268.055			167.54
	364.895						888.474			68.5069			32.0797			80.3649			173.861			26.9521			30.1813			712.178			299.056						13.3504			24.8532			105.161			268.372			147.554
	223.838						795.292			114.587			83.8971			57.6038			76.2898			7.66388			341.475			919.205			32.966						9.14509			30.1683			77.499			269.891			43.235
	178.992						82.4089			48.8039			10.0948			433.84			30.8791			22.9916			1152.84			595.695			107.306						21.8744			18.2603			312.869			275.794			2584.35
	585.937						974.199			548.101			28.041			240.936			170.099			24.2353			339.701			647.416			277.023						9.44017			37.2981			170.212			276.444			1995.95
	45.6197						1167.94			717.738			6.82268			40.1504			260.385			6.766			367.849			88.4314			78.9734						13.7051			13.6327			151.915			277.024			652.235
	1242.73						633.484			113.246			23.096			345.398			122.122			36.8954			191.806			217.737			295.357						20.213			20.18			93.5095			280.398			492.772
	925.075						164.675			145.444			7.93121			158.23			80.6318			16.8734			367.5			340.513			658.793						14.995			14.2215			69.8805			280.819			1369.46
	295.075						430.207			127.775			6.72985			147.957			31.9597			24.1102			198.897			91.0877			297.849						25.7067			49.32			53.8155			281.213			252.289
	486.714						253.111			216.214			8.16568			103.924			26.3289			34.1224			143.682			105.929			479.996						9.14509			33.2291			252.355			283.589			227.737
	57.8929						846.898			77.0746			7.09389			661.147			125.801			16.5472			69.3591			453.848			143.209						6.30554			65.6386			158.389			284.332			1031.99
	232.333						894.68			185.448			10.0323			59.1903			27.8435			15.384			561.413			110.483			83.579						15.9261			370.29			23.5997			285.663			888.672
	420.98						595.319			37.9661			17.1578			87.5144			25.0061			17.7558			132.285			20.0333			77.1167						14.0509			41.4623			17.9109			287.061			523.209
	89.5336						1726.68			23.5376			22.7115			29.3146			29.4245			35.3898			748.466			721.105			265.093						23.0047			16.5321			24.7065			288.459			78.2862
	116.365						854.562			209.444			23.978			105.935			30.2776			10.8781			189.238			165.586			417.17						14.995			12.0356			86.5591			288.743			94.2976
	63.2735						1337.7			30.2851			11.2164			196.173			129.72			22.6128			1117.71			977.134			62.6451						20.213			25.824			26.9078			289.733			103.471
	82.9686						611.689			138.919			16.3314			354.207			103.171			14.4279			21.5998			928.745			910.05						10.4729			19.9758			40.6024			292.329			91.0445
	126.147						194.87			174.4			11.0469			130.931			71.5234			20.8853			564.602			419.688			206.775						23.4182			14.125			17.9109			293.055			256.312
	236.508						437.653			410.769			10.1569			152.146			89.0714			13.9717			334.667			93.7465			908.213						23.5641			18.2603			12.3081			294.394			79.162
	109.91						190.983			24.4672			12.5403			79.629			40.063			31.6126			187.968			57.9492			52.1239						18.5137			37.7714			267.21			295.483			261.002
	1290.07						374.79			130.86			4.48657			105.39			21.9318			38.9232			23.4413			625.096			62.5486						19.9399			52.2791			259.509			297.811			357.132
	361.449						805.002			37.8226			4.04414			261.193			111.133			33.5737			94.7552			489.847			100.587						10.7952			26.6572			15.2213			298.36			1271.31
	79.0193						862.303			169.395			9.58331			58.4148			215.63			14.6948			177.367			336.014			32.4823						9.44017			70.3344			181.377			298.407			159.372
	107.022						536.645			57.4679			13.4597			98.6677			157.858			12.9448			98.3351			21.7956			218.741						23.0939			22.9671			25.5051			300.226			64.7934
	537.223						3212.45			72.5116			30.7992			54.9853			97.5612			13.7222			83.1528			349.597			182.18						17.5636			60.7404			20.3012			302.984			652.132
	184.729						517.098			183.391			20.6821			521.992			132.551			12.5035			123.38			295.156			32.0372						10.0043			49.1535			43.3875			304.947			846.839
	92.3136						1273.22			107.515			11.7103			93.8792			201.916			13.9717			180.624			253.175			78.9734						22.0927			37.1513			122.983			305.882			459.06
	66.5277						179.36			13.1579			5.60821			257.022			177.163			47.2903			1172.59			213.483			427.957						9.44017			46.3194			368.818			306.118			272.584
	283.942						74.1537			273.241			9.04297			95.3033			45.7578			14.1559			1077.21			83.4381			179.868						13.7051			61.1694			464.1			311.438			311.032
	458.368						110.648			286.178			6.72985			50.3401			58.8491			17.6338			254.435			60.1681			384.95						19.2043			16.8595			117.728			311.482			112.906
	387.718						334.205			21.2686			7.93121			336.101			50.1816			20.5307			44.906			65.2615			246.389						20.8474			53.1948			62.3775			313.99			138.392
	65.4142						596.558			177.655			9.2493			636.091			205.025			29.0497			148.93			421.025			37.1833						14.811			51.7537			252.29			316.733			353.304
	72.9781						1088.51			30.6404			10.6408			304.883			22.6302			16.7547			39.763			66.3814			91.411						17.8732			26.9123			171.062			317.415			668.505
	96.4219						777.558			160.365			9.04297			237.612			13.1375			13.9407			156.709			274.318			39.391						43.7174			28.2501			97.4641			319.057			737.767
	823.792						276.491			43.8284			12.3889			256.676			56.9183			27.9588			229.598			95.5966			262.925						11.1082			29.8037			29.7393			321.936			180.739
	511.98						1226.51			57.8236			7.5242			216.258			20.255			38.6895			71.4937			188.882			44.2286						8.44355			34.0818			167.153			322.229			316.811
	225.58						632.981			121.391			9.64873			469.835			253.463			37.1753			615.048			408.628			662.844						11.1082			60.1778			508.948			323.869			297.98
	95.6134						1212.41			32.5648			8.08827			288.735			185.259			13.0113			70.9963			274.581			484.533						8.27958			14.7868			123.081			325.64			1729.47
	343.362						1805.09			5.54786			20.1896			272.509			62.2256			16.6253			542.717			186.384			95.7025						13.0912			22.4861			44.7772			330.909			141.187
	338.351						839.168			13.1579			9.04297			58.2535			25.0061			13.1434			548.15			56.373			67.7833						16.2668			29.2483			244.575			334.253			630.769
	297.649						272.157			38.4767			15.0484			217.004			31.7376			15.468			308.011			162.291			987.267						9.65556			58.5222			221.484			340.522			589.458
	203.72						928.731			172.483			42.3262			14.1677			46.5243			11.4958			478.246			1026.79			14.7429						17.0487			35.7644			141.385			342.292			77.1566
	84.1499						770.656			24.9568			54.0257			19.5609			18.8063			9.29381			57.3289			1238.16			119.417						9.93549			40.2583			27.7635			344.931			485.15
	239.776						977.891			66.014			7.85149			29.3146			119.784			12.469			215.839			104.45			78.3594						17.2883			101.482			56.2643			346.214			247.887
	266.728						514.74			13.0391			36.2963			34.8838			18.5793			18.7034			757.851			176.327			128.361						13.0912			74.0262			264.254			347.555			839.64
	158.879						1832.1			72.597			46.2672			35.4192			48.1677			11.1526			92.8765			52.5376			197.943						20.9459			34.8838			98.8474			350.165			806.138
	288.695						644.734			72.6512			58.7659			15.2344			36.0145			13.1434			299.715			1050.13			56.993						16.4345			16.6146			1669.3			353.834			1702.3
	107.608						758.01			9.92354			42.9009			369.32			60.9511			12.9448			164.679			232.252			195.71						5.85455			13.2257			115.225			354.011			1122.76
	855.308						865.873			191.171			5.60821			22.4011			112.954			10.5966			219.135			703.612			58.4056						15.2668			150.231			39.2635			356.836			2017.86
	66.1817						314.073			52.3353			15.256			298.709			248.695			7.88606			285.773			128.59			376.553						14.1481			60.0974			38.141			358.009			1584.86
	141.883						837.732			12.8768			7.93121			365.426			74.0311			15.3278			712.591			211.516			634.894						20.213			24.7982			140.181			358.298			867.649
	240.728						1236.56			276.488			7.18201			889.066			86.1426			15.9084			592.895			151.106			153.315						10.4729			78.246			103.121			360.355			95.1736
	183.136						631.853			779.713			23.5545			203.443			78.8173			26.0393			247.669			236.015			109.196						16.4345			32.0996			139.098			361.933			648.052
	43.3866						996.663			150.53			14.6244			42.6503			222.645			10.8384			343.99			322.645			90.1715						21.1089			15.5964			218.731			367.337			371.99
	84.9012									217.892			11.9232			131.893			141.854			9.56857			88.8625			483.942			344.203						8.19636			22.1802			512.117			367.418			108.29
	562.892									74.0566			5.60821			26.9744			72.6001			18.7956			99.6923			151.113			130.604						12.88			15.6837			163.287			370.501			220.895
	261.125									691.588			23.6611			25.5411			171.234			8.41591			186.835			207.085			128.619						10.0725			44.0978			54.0839			372.408			938.806
	492.435									53.0757			22.0368			28.0013			84.4737			10.2654			272.563			566.192			495.099						7.8547			33.2702			101.666			373.254			79.1268
	697.324									31.6494			39.4493			23.6275			75.6822			6.50567			149.363			119.127			143.128						16.8871			22.9671			28.1618			373.702			338.867
	110.785									63.6774			17.5206			212.933			140.985			15.7721			143.481			167.526			38.4835						18.9166			48.2775			302.015			374.733			1046.24
	366.89									96.2795			6.72985			25.0451			178.57			7.2587			169.523			35.6186			61.4286						14.2447			63.0153			26.9078			375.601			121.785
	133.242									243.311			14.1878			49.3967			60.5886			8.56847			646.064			31.1475			29.5879						10.603			26.503			19.4608			375.964			497.702
	609.58									304.154			31.1041			119.785			108.141			19.8896			435.195			146.897			359.748						14.0509			18.2603			37.4336			376.9			1829.39
	231.226									105.381			43.1629			101.922			13.5614			11.1526			250.486			1661.9			582.705						15.9261			44.975			429.414			382.767			857.307
	40.7679									72.8246			20.2207			149.781			176.316			12.9448			259.744			243.198			59.458						29.3984			36.7072			273.987			384.585			115.602
	588.195									36.2917			50.2823			134.123			209.436			14.1864			121.77			121.401			52.024						7.8547			11.69			16.0755			385.993			283.512
	198.003									347.111			23.4206			136.804			60.5786			13.7222			63.9348			76.6858			37.5871						19.628			17.26			127.704			386.38			623.606
	222.816									28.4847			122.962			182.792			26.3289			20.3829			51.3645			81.9545			202.124						11.941			25.7179			213.658			387.889			68.1504
	78.9532									245.32			24.2648			32.5587			195.573			11.9019			114.745			97.7365			45.4616						13.3504			8.90281			99.2302			388.522			353.482
	56.3038									21.6295			81.0134			56.5044			140.827			9.56857			232.937			332.406			242.868						9.44017			20.7147			317.882			391.237			184.39
	87.1891									322.978			68.7677			118.169			184.347			9.15335			512.474			218.57			144.453						11.941			22.4861			46.9442			391.365			552.285
	288.535									180.659			23.5812			56.0026			39.2688			9.29381			45.0237			71.4985			397.556						14.0996			13.3286			137.408			391.774			177.548
	192.365									164.157			21.2817			104.856			108.518			15.243			185.595			57.6278			283.295						14.6714			20.4491			377.793			393.696			367.091
	53.1323									248.474			35.0592			222.544			60.7651			11.1912			282.926			329.061			197.027						11.941			14.7868			605.804			394.39			447.304
	716.651									274.138			11.9232			152.919			59.4708			13.0445			100.719			19.6994			45.3075						19.628			10.4558			146.08			397.408			162.977
	1447.06									173.435			9.04297			775.552			202.088			7.07796			372.759			51.5438			115.172						18.8803			26.6572			182.161			408.006			494.572
	1288.78									132.046			35.1274			238.966			84.4737			12.469			737.323			89.3183			69.1938						6.82751			8.42976			177.757			408.914			399.168
	118.529									134.579			72.0555			179.149			165.936			14.5174			109.369			177.313			29.5879						32.869			17.8056			264.489			415.387			133.831
	392.799									323.777			46.1512			208.201			57.4132			18.8185			571.894			364.434			452.524						44.0359			25.0176			213.847			415.582			237.437
	131.987									380.291			43.2037			372.417			93.866			16.2309			107.489			463.423			304.015						21.5905			25.6647			15.4352			417.754			170.883
	323.051									195.868			29.5058			63.4092			139.492			10.8781			491.028			373.142			29.9933						19.382			37.7213			78.7041			421.645			362.339
	133.996									160.573			52.4709			270.253			163.84			5.41918			1604.85			139.751			302.216						11.0463			16.2822			43.246			421.808			2145.01
	1560.85												24.0827			512.79			278.565			6.70186			168.51			131.451			148.916						13.7051			31.8001			110.905			422.006			1622.88
	309.234												30.1803			27.0905			73.6791			5.65321			560.469			144.889			95.7025						7.12236			29.5735			314.291			422.307			894.723
	68.3411												20.6821			35.4192			25.4546			14.0641			287.374			418.201			129.95						5.97049			36.2577			475.115			428.665			431.703
	107.541												22.8771			23.7599			49.0409			10.2232			64.7706			172.839			138.988						13.3504			13.3286			10.9143			431.15			129.163
	717.141												28.1083			352.184			162.88			11.6451			642.489			278.205			122.857						5.23646			42.888			15.7408			434.921			113.27
	421.79												17.0843			43.2346			155.106			15.3278			35.2335			94.1982			73.0561						10.5382			60.1778			9.76205			438.649			1319.73
	495.625												35.0529			162.478			238.717			10.3908			785.464			37.9516			80.3451						14.995			149.713			57.1309			441.656			279.438
	648.392												25.0037			71.2357			12.1297			20.4041			429.894			203.745			401.441						11.5914			46.3194			259.293			446.221			1821.66
	473.343												17.9813			71.2357			20.1851			10.0528			1107.12			129.869			114.224						7.40548			21.4917			41.0993			446.846			533.498
	189.106												49.7746			97.8044			106.662			13.8162			129.23			69.648			207.062						14.0996			20.9116			149.248			446.911			77.0283
	140.24												56.4794			585.57			61.2347			12.082			251.602			530.409			96.8819						13.0912			22.4861			206.799			449.788			104.189
	814.126												11.9232			251.034			74.659			11.4958			218.981			90.15			87.9377						16.8871			10.0561			128.121			450.668			409.474
	618.577												36.5038			137.91			74.0884			14.0641			301.352			505.781			253.059						11.7675			59.9288			70.6991			453.503			82.214
	68.4221												17.4126			32.5587			35.9983			13.8162			676.943			297.337			111.281						15.2218			80.1066			120.204			454.096			1133.63
	326.077												22.8771			26.9744			46.1886			15.8268			95.9743			51.5438			286.928						13.3504			18.2603			64.0326			456.031			1618.44
	347.283												20.1896			76.2952			50.9093			11.2298			37.3587			116.64			840.608						14.995			33.0642			27.4815			459.064			255.539
	599.751												13.6454			74.4364			23.7883			9.29381			128.485			102.979			161.877						9.93549			64.507			123.116			460.786			146.423
	57.1747												11.9232			53.8765			48.8096			13.8162			80.8783			113.329			103.667						24.7004			25.824			90.9237			464.514			366.073
	63.9232												21.6625			106.994			36.3113			22.1678			136.165			347.07			437.235						19.9055			23.6704			102.246			469.561			1222.16
	67.2497												32.5276			191.801			46.5243			13.532			353.959			290.921			161.647						29.6451			134.304			44.9478			472.441			323.865
	74.1875												16.8246			486.834						16.4687						41.6098			315.796						15.2218			67.308			99.7082			472.703			2587.22
	241.517												13.5064			37.2323						11.3445						144.889			510.056						24.7004			27.1147			170.468			473.222			433.712
	66.5016												33.947			23.0905						18.2594						312.798			47.7091						12.9331			12.0356			134.011			477.759			838.87
	437.582												106.374			132.455						21.2135						41.6994			85.7187						23.0047			31.7571			192.264			480.001			258.139
	142.885												21.7783			174.515						10.8781						959.942			153.714						8.27958			53.8231			37.5553			480.249			1044.37
	127.942												63.5499			56.5044						13.3067						330.966			408.031						26.7521			61.1152			41.4743			482.745			571.54
	107.592												76.6565			42.8018						9.70303						94.5495			160.017						12.6653			22.0566			127.441			484.873			1964.05
	274.176												34.9107			141.411						8.76777						782.519			40.895						29.2727			31.3675			23.3576			491.488			1261.64
	260.978												38.5949			469.897						9.87946						234.47			140.038						26.5463			41.856			31.0626			491.78			64.4939
	1845.51												19.3625			145.712						18.8185						58.8452			92.2839						15.2218			11.69			58.6536			495.46			910.951
	518.513												22.8771			53.4488						9.47787						29.5491			112.567						24.7004			24.8532			80.3221			496.53			1379.05
	1456.37												62.7642			216.985						12.082						170.76			469.743						17.4068			21.5552			22.2609			496.882			643.536
	74.9779												120.731			168.881						8.81689						183.032			749.693						14.995			11.0901			156.513			498.446			200.267
	160.663												7.93121			124.527						18.9557									47.7091						14.6714			11.5725			170.097			504.327			1463.27
	344.248												12.7887			52.2958						14.5174									154.926						18.8803			52.5399			64.4036			506.235			344.376
	195.852												9.58331			304.402						8.41591									119.849						22.7349			39.1919			236.274			507.435			805.206
	163.294												17.5206			73.0185						13.4037									502.522						15.2668			32.8153			92.778			507.998			1451.08
	110.798												13.0805			86.3603						19.5391									331.362						16.7649			36.2891			75.5061			522.334			207.589
	112.099												30.9419			327.086						10.8384									311.02						17.8732			39.9945			211.242			523.953			68.4061
	936.076												80.8051			625.825						2.07816									195.628						35.7344			28.2501			153.483			524.508			538.028
	402.477												5.60821			82.1542						9.29381									131.467						28.1262			24.7982			420.253			525.744			841.386
	252.616												14.6244			62.917						15.3278									132.145						27.0335			39.4352			121.38			527.419			128.988
	75.1874												13.4597			236.841						27.7261									57.3626						23.4182			233.358			218.036			534.935			1800.92
	62.7945												11.2164			128.759						10.5966									480.61						14.0509			17.26			402.126			538.222			872.91
	687.674												12.5403			222.644						15.0146									293.13						48.1575			52.7216			299.976			539.39			258.067
	85.1706												11.0469			164.814						13.1434									455.4						16.3927			65.3582			84.9354			550.086			238.109
	1134.12												19.3625			638.939						14.6948									85.5777						20.0085			68.3457			433.67			550.296			177.161
	1275.71												63.4385			42.5767						8.81689									277.492						15.2218			21.5552			502.849			556.826			82.214
	72.8214												25.8951			206.886						12.082									404.098						12.9331			26.4514			246.278			557.841			394.306
	68.2832												24.0042			217.958						10.2654									406.428						10.0725			24.7982			90.9779			559.678			446.407
	495.53												28.8314			32.5587						8.41591									105.003						12.9331			18.2603			102.443			560.837			391.004
	107.547												16.3314			90.6904						16.4424									59.4304						16.3089			18.4835			116.666			565.006			71.894
	50.0139												21.546			204.247						9.34017									63.1729						11.1082			50.2804			880.826			567.69			1940.12
	321.222												58.6285			67.6682						16.0436									99.6829						15.9261			45.964			69.7491			570.31			1267.56
	812.244												37.9539			114.878						14.6948									60.7864						7.40548			107.124			56.6073			578.325			246.25
	140.398												30.5698			19.5609						9.34017									129.321						62.2572			73.5559			17.4629			582.539			626.642
	462.013												116.939			50.3346						13.209									182.187						9.65556			43.9778			26.5556			584.451			199.442
	858.397												137.112			159.933						13.0445									117.764						20.0085			31.9288			86.492			586.791			274.796
	343.264												11.2724			489.717						13.9407									187.81						18.7345			33.719			60.827			594.928			250.329
	117.429												14.7529			80.6645						9.29381									1369.39						18.5137			26.7084			110.285			601.433			263.41
	1034.16												20.6211			80.6769						8.36443									244.553						5.23646			59.0083			108.145			605.209			302.439
	731.83												17.5565			78.2836						10.3908									217.782						17.5636			14.7868			41.9882			615.422			560.483
	348.304												19.9703			218.986						6.57172									271.512						8.44355			12.0356			78.1116			615.65			1716.73
	247.202												20.2207			35.5958						14.8991									543.406						7.8547			16.5321			75.648			620.916			682.264
	229.292												26.7553			391.949						9.87946									24.694						25.9984			17.5739			18.5864			621.42			564.699
	567.14												12.0805			251.809						13.3298									144.826						20.449			33.2702			51.5912			632.475			771.127
	343.925												14.6244			123.325						13.9717									136.565						12.9331			68.7624			20.125			633.245			524.228
	491.703												38.0068			361.419						9.56857									64.928						13.3504			16.2822			21.8286			643.574			71.6381
	947.855												41.9775			49.7132						13.0445									210.798						10.603			20.9116			19.7666			647.822			1074.54
	590.68												17.7347			155.54						11.2298									234.284						9.14509			24.7982			72.7227			648.671			1496.56
	375.299												18.0859			147.331						11.4958									44.9585						14.0996			19.8385			1028.15			650.182			733.184
	1196.89												21.546			343.948						15.7995									58.491						11.0463			9.63979			12.4442			655.08			709.076
	707.594												26.185			93.6727						15.1292									166.437						8.27958			19.8385			72.1326			656.466			242.025
	277.866												22.1629			30.4687						16.0436									201.99						8.27958			40.0143			113.806			659.849			209.735
	142.249												19.8755			159.83						8.56847									332.073						17.2883			12.5905			214.848			663.815			334.014
	634.596												13.8739			154.446						7.07796															7.40548			70.1563			120.092			667.645			1468.95
	757.647												44.2445			287.413						20.298															8.27958			47.0222			54.5497			669.987			354.038
	168.156												113.816			335.875						12.082															10.7952			39.2964			142.701			672.678			1121.12
	245.975												23.6611			95.369						11.6451															9.44017			46.4078			60.3769			675.422			101.817
	1549.68												14.5813			64.3981						4.73893															7.12236			23.145			111.828			682.811			518.895
	138.236												38.1797			276.629						12.5035															6.30554			31.061			165.993			682.838			285.729
	653.501												31.4864			55.4398						10.3908															10.0725			23.3799			241.117			693.328			666.906
	810.277												11.4385			176.524						12.1177															10.603			50.0886			116.009			698.456			208.471
	178.777												18.259			66.5466						15.1292															12.4469			19.9073			61.8177			701.477			572.35
	41.1211												22.4609			40.4617						22.3825															10.0043			7.39338			56.8886			705.706			250.295
	180.645												5.71927			844.611						4.15632															11.5321			22.4861			32.4506			706.351			130.776
	300.857												9.58331			233.985						18.0453															10.5382			13.3286			540.321			707.436			322.765
	594.998												7.18201			101.291						12.469															17.4068			16.5321			61.7406			710.004			452.729
	659.083												7.93121			180.849						7.88606															13.3504			13.3286			42.803			715.45			73.0568
	75.2816												15.0901			212.602						14.4578															12.6111			32.8153			21.4432			717.42			187.043
	387.298												11.2724			53.9489						17.3623															19.4878			7.39338			86.6571			718.701			1637.78
	477.278												8.16568			266.75						7.99484															19.4878			14.2215			26.5556			719.747			128.39
	523.945												16.6744			23.0905						22.4787															19.061			5.22791			265.658			723.182			1003.83
	234.95												12.3381			72.29						15.1292															17.6026			12.0356			73.7886			726.209			108.29
	614.335												9.51745			67.2964						13.1434															10.0725			16.5321			303.869			730.998			94.6328
	691.693												15.0901			65.3747						13.209															10.4729			14.2215			256.964			738.141			317.786
	718.216												3.54694			234.126						10.8384															16.5592			17.26			30.4037			747.299			1673.11
	55.962												8.54217			263.678						4.64691															21.1089			9.63979			10.3542			750.34			442.557
	536.307												16.6744			207.449						9.29381															12.2246			9.63979			69.0949			753.603			435.99
	88.2289												13.5064			283.335						6.57172															14.0996			21.7446			19.7666			769.949			899.265
	367.334												8.54217			57.6582						11.9019															8.91738			8.42976			29.3268			774.914			516.973
	76.5066												6.04023			38.8805						9.20041															12.2246			12.912			692.934			785.216			874.078
	444.225												9.04297			213.484						4.64691															10.7952			12.0356			58.1026			796.114			742.297
	188.571												5.60821			124.705						11.3445															14.2447			13.6327			195.219			800.411			1139.24
	379.482												14.364			255.961						7.07796															16.6417			13.3286			45.892			800.614			1767.35
	843.357												10.0323			79.3692						14.9858															14.2928			11.5725			120.502			816.147			1712.66
	942.167												9.51745			83.8936						5.25738															16.5592			13.3286			306.617			816.597			532.061
	578.055												6.72985			174.038						7.2587															16.7649			14.9705			141.668			817.669			171.108
	669.537												12.1324			284.29						11.9019															15.6219			15.2419			98.7271			818.057			1738.63
	566.505												15.8624			226.055						20.4464															10.0725			18.4835			209.791			829.227			863.016
	151.963												13.6914			122.136						7.99484															9.65556			5.22791			79.8611			831.71			202.114
	172.329												6.34496			63.062						10.0097															7.49748			11.0901			252.428			857.652			656.538
	559.586												7.5242			405.078						12.2241															10.7952			11.0901			89.6436			877.592			599.194
	1221.03												16.3314			217.634						3.94303															15.2668			18.8495			22.946			880.81			302.113
	570												72.4914			579.864						8.56847															12.6111			14.8789			240.271			885.676			361.732
	491.948												35.2203			214.985						10.5148															8.19636			5.96074			277.023			886.919			354.584
	740.368												79.865			56.0243						8.56847															6.62366			5.22791			526.779			912.654			600.579
	359.143												48.0084			142.208						5.95094															10.603			13.3286			150.059			918.135			310.288
	309.57												37.621			526.709						14.9858															15.9261			17.0208			244.821			919.433			276.412
	47.0237												18.259			42.9289						7.49291															5.85455			11.0901			80.7868			927.684			685.853
	27.2105												22.1222			167.795						15.8813															11.7091			8.26606			45.7549			929.218			1537.51
	40.0111												40.8988			67.851						9.87946															14.0996			15.5964			27.4959			943.077			813.496
													17.1578									42.2434															14.0996			12.0356			41.1861			945.229			548.979
													19.1009									10.8781															13.0912			12.912			9.26109			947.725			2747.16
													83.4077									11.6451															14.995			27.5149			18.5864			948.24			246.507
													12.3381									7.49291															8.19636			10.0561			138.687			959.203			289.946
													15.6227									21.5568															40.8984			11.5725			190.542			984.169			263.555
													12.3381									23.2345															10.5382			15.2419			412.877			985.479			502.608
													5.71927									14.0641															10.5382			5.22791			35.9013			993.716			150.953
													8.16568									11.3445															19.061			10.0561			34.8233			1010.19			157.979
													27.5138									12.9448															47.5925			6.61284			192.656			1022.19			445.002
													51.6775									29.1066															15.9261			8.90281			57.1309			1022.53			1257.82
													56.5765									54.5011															34.8136			5.22791			27.4815			1028.26			3847.25
													17.5565									9.34017															21.1089			8.26606			67.2449			1028.6			184.162
													10.341									7.99484															18.8803			20.18			31.6703			1056.34			182.373
													13.5064									14.1864															12.9331			10.5857			169.699			1080.4			217.31
													63.126									14.9858															11.7091			12.5905			462.197			1081.49			732.012
													13.8739									10.3908															20.7155			10.4558			124.378			1096.97			1528.87
													6.04023									13.4037															12.6653			18.1853			172.051			1102.66			732.479
													10.341									8.41591															12.9331			6.81636			235.936			1134.91			424.601
													13.4597									9.29381															11.7675			9.63979			354.635			1162.73			73.1077
													7.18201									8.31264															24.8387			6.81636			166.816			1215.15			138.712
													5.71927									12.1177															11.1082			26.6572			132.624			1215.5			218.999
													5.60821									21.2135															13.3504			5.96074			52.5408			1250.78			84.1403
													17.9463									8.56847															12.9331			11.5725			28.1773			1258.96			672.557
													6.04023									25.0244															20.213			20.7147			61.7828			1299.61			152.567
													10.0323																								17.5636						55.8368			1332.85			1051.57
													5.01613																								11.941						55.2602			1388.23			1223.38
													14.5813																								13.0912						34.6865			1409.5			276.544
													8.7603																								8.27958						23.3143			1470.47			323.003
													12.5403																								13.0912						434.956			1491.04			262.455
													20.2207																								7.12236						223.093			1501.76			1347.49
													11.2724																								13.655						335.38			1503.89			1869.36
													4.75872																								5.85455						55.6042			1604.4			1005.55
													14.6244																								9.36727						101.991			1666.23			565.683
													12.0805																								14.995						83.3657			1667.23			236.518
													6.34496																								18.9166						166.605			1724.99			639.638
													12.5403																								13.0912						37.8038			1752.06			303.549
													5.16578																								7.40548						475.561			1760.26			242.51
													17.1211																								14.811						49.488			1836.1			485.474
													7.93121																								12.0552						113.339			1885.11			421.608
													8.08827																								13.3504						71.8383			1912.24			353.96
													4.75872																								15.2668						24.3396			1930.42			162.391
													15.9415																								2.61823						322.571						126.21
													7.18201																								20.0427						57.4812						974.615
													16.5608																								20.449						171.598						748.596
													7.18201																								20.7486						405.72						544.224
													15.256																								9.65556						257.075						364.611
													13.8739																								10.603						88.9021						230.142
													14.0541																								12.88						24.4647						283.101
													4.62465																								13.3504						70.2395						1120.76
													17.5206																								17.5636						114.402						1235.59
													9.2493																								13.3504						25.0257						634.991
													8.7603																								17.5636						98.5909						609.475
																																					14.2928						151.674						102.624
																																					13.0912						361.908						235.28
																																					7.49748						530.123						58.3061
																																					30.3986						24.049						549.479
																																					11.7091						108.04						2406.08
																																					9.44017						70.8285						192.835
																																					21.495						34.0104						187.1
																																					14.811						31.625						486.169
																																					12.6653						472.523						500.612
																																					8.27958						100.007						972.595
																																					8.27958						149.093						506.74
																																					11.941						592.011						218.126
																																					14.0996						160.772						211.823
																																					8.44355						439.868						224.973
																																					11.5321						523.821						64.3283
																																					15.9261						18.4039						101.712
																																					10.0725						16.9582						189.419
																																					38.8617						60.3016						578.144
																																					10.5382						72.0584						570.356
																																					9.44017						29.7508						835.705
																																					8.27958						365.332						1493.84
																																					16.2668						271.299						247.452
																																					14.2928						230.658						614.758
																																					8.27958						32.2255						1157.61
																																					9.65556						118.033						330.239
																																					14.4833						98.0051						386.593
																																					16.4345						164.362						95.3263
																																					23.5641						205.257						618.777
																																					9.44017						66.2359						260.936
																																					14.6714						267.683						298.399
																																					9.44017						461.828						377.232
																																					9.36727						19.0019						265.662
																																					11.7675						63.1994						905.852
																																					13.0912						19.7441						835.314
																																					9.44017						74.35						925.279
																																					9.65556						47.1927						699.502
																																					15.2668						284.552						502.672
																																					17.2883						21.599						999.014
																																					15.2218						23.3068						929.513
																																					10.7952						117.028						2692.18
																																					13.0912						83.7863						825.15
																																					8.52435						130.203						1313.68
																																					17.1008						366.605						804.613
																																					9.36727						216.625						220.823
																																					8.91738						519.907						228.355
																																					11.7675						146.896						1351.65
																																					11.941						470.855						304.121
																																					28.2963						135.347						296.608
																																					22.7349						94.237						260.487
																																					7.8547						324.371						709.555
																																					7.12236						102.447						577.767
																																					13.0912						551.597						1993.77
																																					13.0912						85.5413						127.9
																																					14.0996						42.0739						311.654
																																					21.5269						80.0415						132.368
																																					14.9032						117.503						160.35
																																					14.995						95.4024						436.984
																																					17.0487						81.5346						110.214
																																					16.4345						109.466						302.436
																																					14.2928						298.636						354.563
																																					9.14509						146.613						831.534
																																					14.0996						177.499						326.967
																																					17.5636						170.453						368.088
																																					12.9331						405.151						449.129
																																					32.3857						195.995						326.938
																																					10.4729						153.311						616.295
																																					16.8871						77.8765						731.073
																																					12.6653						68.7684						301.876
																																					13.655						31.8264						189.433
																																					15.9261						95.3465						1172.19
																																					15.4009						190.372						988.405
																																					12.9331						83.7291						103.01
																																					10.603						119.855						256.547
																																					12.6111						153.098						686.32
																																					19.4878						179.06						1144.93
																																					25.8662						44.8315						748.037
																																					13.0912						14.3004						134.083
																																					35.6887						12.5128						521.7
																																					18.5137						19.663						763.442
																																					12.4469						24.8977						180.475
																																					10.4729						296.545						208.986
																																					12.2246						132.713						617.005
																																					22.7349						120.322						756.102
																																					10.0043						36.8079						475.542
																																					9.44017						143.664						128.343
																																					9.65556						174.886						81.4906
																																					26.9564						104.001						645.576
																																					32.4006						27.2271						156.58
																																					27.3351						20.9227						84.8993
																																					25.9984						918.627						1255.65
																																					29.2727						212.091						2816.98
																																					17.2883						163.625						244.937
																																					16.5592						23.5115						665.659
																																					10.603						24.8334						323.581
																																					12.2246						28.2636						1264.78
																																					7.40548						113.555						422.381
																																					8.91738						1548.68						2099.28
																																					11.0463						205.06						320.419
																																					11.5914						54.5715						831.517
																																					7.49748						572.663
																																					13.0912						107.031
																																					10.7952						162.352
																																					9.14509						73.3767
																																					13.0912						148.359
																																					9.14509						111.13
																																					9.36727						116.191
																																					20.9459						283.493
																																					11.5321						207.908
																																					13.7051						37.7084
																																					10.603						54.5715
																																					17.8348						10.1119
																																					14.0509						39.9708
																																					9.36727						46.4763
																																					17.7191						93.5954
																																					10.603						62.8699
																																					7.49748						69.0853
																																					28.3205						281.868
																																					11.941						33.9634
																																					16.3089						72.3902
																																					14.6714						130.524
																																					18.8803						241.884
																																					20.4825						86.6362
																																					8.19636						288.183
																																					9.65556						51.9621
																																					12.9331						24.8334
																																					10.7952						169.331
																																					18.5137						122.294
																																					17.8348						21.7465
																																					14.2928						33.7274
																																					30.9351						144.792
																																					8.44355						31.2182
																																					14.0509						71.9697
																																					9.65556						515.829
																																					21.8744						241.39
																																					7.02545						162.732
																																					17.7191						105.658
																																					11.7091						85.0495
																																					18.2902						283.114
																																					11.7091						376.624
																																					8.52435						554.614
																																					14.4833						53.0574
																																					19.9399						417.683
																																					10.7952						21.5249
																																					8.19636						17.9646
																																					22.3702						21.599
																																					12.6111						77.7703
																																					15.4009						131.09
																																					12.88						550.08
																																					17.2883						103.718
																																					14.2928						138.172
																																					26.7265						55.414
																																					15.6219						97.686
																																					14.0509						102.963
																																					19.4878						177.733
																																					12.88						91.3075
																																					12.4469						26.5738
																																					9.44017						37.3251
																																					8.52435						187.117
																																					9.36727						70.512
																																					25.9192						35.1198
																																					9.14509						28.8787
																																					40.8981						280.96
																																					31.0015						251.5
																																					11.941						51.4971
																																					15.2218						256.875
																																					15.4009						70.7156
																																					17.8732						93.6251
																																					9.44017						180.367
																																					8.52435						19.9854
																																					10.0725						90.761
																																					12.9331						24.049
																																					8.44355						28.8787
																																					13.7051						221.572
																																					7.12236						178.978
																																					23.882						287.356
																																					11.7091						16.9582
																																					9.65556						15.9883
																																					21.1089						20.8462
																																					16.7649						23.3068
																																					9.36727						35.751
																																					15.2218						30.4409
																																					18.8803						26.8728
																																					11.7675						413.904
																																					19.9055						228.694
																																					10.5382						155.028
																																					14.6714						39.9708
																																					12.9331						135.394
																																					9.44017						234.153
																																					10.0043						95.4792
																																					11.941						35.7956
																																					15.2668						544.604
																																					10.4729						264.193
																																					14.9529						34.5233
																																					8.91738						231.069
																																					10.5382						554.574
																																					8.27958						23.3068
																																					7.40548						23.5115
																																					7.8547						17.9646
																																					10.603						29.7508
																																					9.65556						83.3849
																																					12.4469						94.8075
																																					23.6802						107.187
																																					10.5382						185.105
																																					34.4574						37.1965
																																					27.3351						287.578
																																					13.655						441.976
																																					13.3504						82.2467
																																					10.4729						11.4459
																																					9.36727						38.0038
																																					18.8803						298.72
																																					11.0463						280.425
																																					14.2928						496.401
																																					4.82778						148.512
																																					14.2447						190.057
																																					25.2765						31.2182
																																					10.7952						350.127
																																					14.2447						147.459
																																					36.7673						253.049
																																					30.4661						625.17
																																					10.603						25.5938
																																					8.44355						97.3793
																																					10.0725						21.599
																																					9.65556						41.2688
																																					11.941						66.0485
																																					15.7094						42.9384
																																					17.6026						25.4059
																																					10.603						80.0415
																																					16.2668						466.002
																																					23.7091						174.661
																																					10.4729						14.7405
																																					6.82751						76.8258
																																					8.27958						124.488
																																					8.27958						705.77
																																					14.4833						135.266
																																					7.8547						16.4804
																																					9.44017						787.845
																																					13.0912						388.739
																																					11.7091						88.7643
																																					15.2218						322.137
																																					8.27958						356.489
																																					12.2246						25.4059
																																					9.36727						121.053
																																					14.6714						57.3767
																																					13.3504						134.066
																																					4.82778						24.3133
																																					13.655						106.655
																																					10.4729						22.1108
																																					9.93549						122.026
																																					6.30554						448.803
																																					14.0996						349.408
																																					9.65556						1049.57
																																					9.65556						1095.79
																																					15.7094						158.615
																																					10.0725						66.8569
																																					16.8871						36.4691
																																					14.9032						47.1935
																																					5.85455						36.8079
																																					8.52435						234.226
																																					31.5059						232.26
																																					11.941						559.104
																																					4.22177						53.7752
																																					8.91738						51.8389
																																					15.6219						41.6925
																																					17.6026						221.297
																																					7.12236						41.8455
																																					12.6111						24.049
																																					10.7952						29.0992
																																					13.3504						66.2359
																																					9.65556						173.696
																																					21.9994						153.513
																																					9.36727						116.49
																																					13.7051						117.985
																																					14.0996						258.675
																																					10.4729						93.5391
																																					14.0996						89.3775
																																					14.2447						58.1435
																																					19.871						53.6265
																																					15.9261						597.75
																																					6.62366						71.9697
																																					13.0912						25.2798
																																					8.44355						39.2448
																																					22.7349						161.498
																																					26.1823						114.459
																																					7.8547						42.0739
																																					9.14509						220.341
																																					9.44017						274.433
																																					7.02545						465.44
																																					10.603						32.2255
																																					13.0912						41.2688
																																					10.0043						218.031
																																					14.995						246.297
																																					8.27958						148.096
																																					5.85455						64.7478
																																					8.91738						393.297
																																					6.82751						87.6446
																																											74.5003
																																											390
																																											25.0895
																																											255.735
																																											152.12
																																											91.2269
																																											285.481
																																											30.3357
																																											22.3979
																																											26.5738
																																											25.5938
																																											57.5635
																																											155.003
																																											118.922
																																											202.091
																																											109.112
																																											144.97
																																											13.0136
																																											22.7518
																																											221.991
																																											110.264
																																											132.294
																																											153.57
																																											253.876
																																											83.9541
																																											304.511
																																											150.495
																																											181.803
																																											154.355
																																											493.074
																																											334.315
																																											44.2564
																																											48.3164
																																											22.1108
																																											25.5938
																																											318.005
																																											82.3088
																																											246.383
																																											257.458
																																											20.2238
																																											191.66
																																											208.439
																																											108.429
																																											39.0407
																																											136.448
																																											47.0231
																																											80.9347
																																											91.1475
																																											250.039
																																											69.6512
																																											45.1157
																																											274.465
																																											162.645
																																											330.072
																																											97.7161
																																											861.045
																																											28.2636
																																											19.2525
																																											40.7624
																																											37.5385
																																											59.2324
																																											16.1869
																																											122.861
																																											16.9582
																																											192.555
																																											335.284
																																											19.9854
																																											66.5247
																																											170.426
																																											115.915
																																											176.501
																																											338.063
																																											25.2798
																																											10.4231
																																											13.9612
																																											211.385
																																											198.69
																																											159.3
																																											332.805
																																											208.502
																																											193.329
																																											51.9658
																																											322.593
																																											82.4092
																																											200.148
																																											25.2798
																																											40.8407
																																											208.947
																																											153.573
																																											51.4678
																																											40.4476
																																											66.7466
																																											119.901
																																											39.3667
																																											188.995
																																											227.344
																																											133.304
																																											151.567
																																											248.922
																																											278.465
																																											119.938
																																											23.3068
																																											51.1265
																																											40.329
																																											84.0439
																																											60.4868
																																											69.9204
																																											30.5979
																																											33.9164
																																											26.0271
																																											375.118
																																											97.134
																																											35.751
																																											27.7502
																																											45.7836
																																											17.8755
																																											126.145
																																											240.822
																																											96.7591
																																											368.494
																																											229.368
																																											228.554
																																											24.049
																																											78.0404
																																											87.4541
																																											64.7725
																																											117.181
																																											248.437
																																											349.277
																																											193.33
																																											106.894
																																											28.6566
																																											216.432
																																											20.3812
																																											26.5738
																																											21.599
																																											15.1679
																																											164.925
																																											19.0019
																																											294.739
																																											16.1869
																																											27.9796

## Sheet: Figure 8
Figure 8a																					Figure 8b
Protein	K44Z Heating		Protein	K44Z Heating 4hr		Protein	K44Z Heating 24hr		Protein	E13Z K44E Heating		Protein	E13Z K44E Heating		Protein	E13Z K44E Heating		i			WT1		WT2		WT3		WT4		WT5		WT6		WT7		WT8		WT9		WT10		WT11				WT Heating 1		WT Heating 2
Equiv. of Ni2+	3		Equiv. of Ni2+	8		Equiv. of Ni2+	8		Equiv. of Ni2+	3		Equiv. of Ni2+	6		Equiv. of Ni2+	8					Time	Absorbance	Time	Absorbance	Time	Absorbance	Time	Absorbance	Time	Absorbance	Time	Absorbance	Time	Absorbance	Time	Absorbance	Time	Absorbance	Time	Absorbance	Time	Absorbance			Time	Absorbance	Time	Absorbance
Concentration (μM)	10		Concentration (μM)	10		Concentration (μM)	10		Concentration (μM)	10		Concentration (μM)	10		Concentration (μM)	10					0	1.162	0	1.0964	0	1.304	0	1.1429	0	1.0257	0	1.0001	0	1.0131	0	1.0111	0	1.1099	0	1.3861	0	1.1649			0	1.8384	0	3.432
Temperature (℃)	37		Temperature (℃)	37		Temperature (℃)	37		Temperature (℃)	37		Temperature (℃)	37		Temperature (℃)	37					10	1.1825	10	1.1064	10	1.3101	10	1.1558	10	1.0299	10	1.0073	10	1.0202	10	1.0206	10	1.1174	10	1.3937	10	1.1766			10	1.8686	10	3.1796
Time (hr)	24		Time (hr)	24		Time (hr)	24		Time (hr)	24		Time (hr)	24		Time (hr)	24					20	1.1967	20	1.1169	20	1.3141	20	1.1636	20	1.0403	20	1.015	20	1.0277	20	1.0297	20	1.1254	20	1.4019	20	1.1874			20	1.8055	20	3.2114
Salt	150 mM NaCl		Salt	150 mM NaCl		Salt	150 mM NaCl		Salt	150 mM NaCl		Salt	150 mM NaCl		Salt	150 mM NaCl					30	1.2122	30	1.1283	30	1.3181	30	1.1741	30	1.0507	30	1.0218	30	1.0352	30	1.0356	30	1.1338	30	1.4069	30	1.1977			30	1.8082	30	3.1563
																					40	1.2194	40	1.1392	40	1.3318	40	1.1852	40	1.0592	40	1.029	40	1.0423	40	1.0419	40	1.1412	40	1.4136	40	1.208			40	1.8236	40	3.0122
																					50	1.2263	50	1.1506	50	1.3379	50	1.1948	50	1.0682	50	1.0367	50	1.0508	50	1.0496	50	1.1511	50	1.4197	50	1.2183			50	1.8488	50	3.1052
	Length distribution			Length distribution			Length distribution			Length distribution			Length distribution			Length distribution					60	1.2358	60	1.1611	60	1.35	60	1.2054	60	1.0757	60	1.0434	60	1.0588	60	1.0555	60	1.1614	60	1.4258	60	1.2291			60	1.7951	60	3.048
	49.1782			719.368			752.525			281.716			488.816			1498.48					70	1.2536	70	1.1725	70	1.3591	70	1.2136	70	1.0847	70	1.0521	70	1.0668	70	1.0623	70	1.1688	70	1.4319	70	1.2369			70	1.8154	70	3.0334
	73.881			352.56			952.253			83.7889			1196.35			669.514					80	1.2714	80	1.183	80	1.3631	80	1.2242	80	1.0928	80	1.0598	80	1.0739	80	1.0696	80	1.1772	80	1.4395	80	1.2472			80	1.7687	80	3.1018
	187.144			117.884			184.388			150.621			67.2497			171.394					90	1.2673	90	1.1944	90	1.3773	90	1.2352	90	1.1008	90	1.0684	90	1.0814	90	1.0764	90	1.1875	90	1.4456	90	1.2566			90	1.8428	90	3.3476
	130.242			606.582			670.096			360.236			140.104			726.042					100	1.2823	100	1.2058	100	1.3889	100	1.2435	100	1.1088	100	1.0761	100	1.0899	100	1.0841	100	1.1955	100	1.4537	100	1.2669			100	1.6919	100	3.1238
	99.2065			84.4131			231.679			1830.47			763.121			1069.89					110	1.2914	110	1.2158	110	1.3915	110	1.254	110	1.1164	110	1.0834	110	1.0984	110	1.0913	110	1.202	110	1.4614	110	1.2772			110	1.6979	110	3.1908
	104.484			150.229			1064.03			530.284			2806.86			450.932					120	1.3028	120	1.2267	120	1.4071	120	1.2618	120	1.1254	120	1.0891	120	1.1073	120	1.0977	120	1.2109	120	1.47	120	1.287			120	1.7374	120	3.329
	29.5524			192.191			123.122			631.649			1545.12			1177.02					130	1.3138	130	1.2386	130	1.4122	130	1.2733	130	1.1329	130	1.0978	130	1.1158	130	1.1054	130	1.2212	130	1.4751	130	1.2968			130	1.687	130	3.2207
	310.185			601.428			134.439			256.723			124.373			865.554					140	1.3252	140	1.2491	140	1.4233	140	1.283	140	1.1419	140	1.1074	140	1.1243	140	1.1126	140	1.2296	140	1.4837	140	1.3066			140	1.7221	140	3.0255
	37.1106			92.1996			159.112			656.284			215.675			211.149					150	1.3366	150	1.2605	150	1.4329	150	1.2935	150	1.148	150	1.119	150	1.1332	150	1.1204	150	1.239	150	1.4908	150	1.3164			150	1.7226	150	2.965
	603.769			519.563			175.356			158.611			1126.13			775.702					160	1.347	160	1.2728	160	1.4385	160	1.3045	160	1.1556	160	1.132	160	1.1422	160	1.129	160	1.2483	160	1.4969	160	1.3282			160	1.7089	160	2.963
	317.588			144.332			151.685			492.568			310.82			953.696					170	1.3598	170	1.2842	170	1.4466	170	1.3156	170	1.1636	170	1.1474	170	1.1516	170	1.1376	170	1.2572	170	1.5071	170	1.338			170	1.603	170	3.1118
	156.913			96.5221			117.836			250.971			452.339			366.666					180	1.3721	180	1.2951	180	1.4531	180	1.3257	180	1.1721	180	1.1647	180	1.1615	180	1.1448	180	1.2647	180	1.5142	180	1.3488			180	1.6848	180	3.0069
	42.7863			39.5097			120.719			475.25			386.738			549.27					190	1.3821	190	1.306	190	1.4607	190	1.3367	190	1.1797	190	1.1825	190	1.17	190	1.153	190	1.274	190	1.5203	190	1.3586			190	1.6859	190	3.0321
	85.2776			318.172			205.236			354.834			1696.26			103.406					200	1.3944	200	1.3156	200	1.4673	200	1.3459	200	1.1868	200	1.1994	200	1.1794	200	1.1612	200	1.2834	200	1.529	200	1.3684			200	1.6398	200	2.9703
	58.677			107.755			275.721			2507.72			881.455			363.164					210	1.4031	210	1.3265	210	1.4734	210	1.3569	210	1.1948	210	1.2119	210	1.1893	210	1.1702	210	1.2913	210	1.5361	210	1.3782			210	1.5437	210	2.8448
	314.47			411.001			113.065			227.189			430.918			716.726					220	1.4131	220	1.337	220	1.481	220	1.3674	220	1.2024	220	1.2191	220	1.1992	220	1.1788	220	1.3007	220	1.5437	220	1.388			220	1.5552	220	2.9145
	33.7945			171.607			445.542			1320.29			314.092			677.115					230	1.425	230	1.3461	230	1.4875	230	1.378	230	1.2104	230	1.2311	230	1.2086	230	1.1861	230	1.3091	230	1.5503	230	1.3983			230	1.6238	230	2.969
	112.532			216.736			217.192			63.8274			191.594			141.103					240	1.4341	240	1.3571	240	1.4941	240	1.3872	240	1.2184	240	1.2403	240	1.2171	240	1.1952	240	1.3189	240	1.5585	240	1.4081			240	1.6002	240	2.8083
	67.837			718.159			1205.59			525.111			131.878			489.881					250	1.4441	250	1.3671	250	1.5022	250	1.3968	250	1.2255	250	1.2489	250	1.2265	250	1.2033	250	1.3273	250	1.5661	250	1.4174			250	1.6277	250	2.777
	32.7855			36.4891			1158.55			1808.66			1095.98			291.031					260	1.455	260	1.378	260	1.5083	260	1.4074	260	1.2312	260	1.2552	260	1.2355	260	1.211	260	1.3357	260	1.5758	260	1.4272			260	1.5794	260	2.9285
	27.4914			74.9562			28.0929			252.382			510.74			227.636					270	1.466	270	1.3894	270	1.5153	270	1.417	270	1.2387	270	1.2605	270	1.2449	270	1.2196	270	1.3437	270	1.5819	270	1.4371			270	1.5766	270	2.8435
	139.406			363.09			258.943			110.935			710.745			583.104					280	1.4755	280	1.4008	280	1.5229	280	1.4271	280	1.2468	280	1.2634	280	1.2543	280	1.2274	280	1.3535	280	1.5864	280	1.4474			280	1.6118	280	2.797
	78.2957			80.5158			388.492			81.9548			424.214			185.64					290	1.486	290	1.4113	290	1.528	290	1.4368	290	1.2501	290	1.2624	290	1.2633	290	1.2351	290	1.3605	290	1.5931	290	1.4572			290	1.5788	290	2.8421
	57.5207			112.838			1239.79			48.7234			69.4328			676.423					300	1.4961	300	1.4222	300	1.5346	300	1.4464	300	1.2553	300	1.2566	300	1.2713	300	1.2432	300	1.3685	300	1.6022	300	1.4665			300	1.5706	300	2.781
	85.5725			308.315			51.3919			306.208			1321.6			912.193					310	1.5074	310	1.4332	310	1.5426	310	1.4574	310	1.26	310	1.261	310	1.2798	310	1.2514	310	1.3769	310	1.6088	310	1.4763			310	1.4954	310	2.7804
	145.356			368.7			95.6156			1029.05			1433.39			2197.71					320	1.5179	320	1.4446	320	1.5482	320	1.4666	320	1.2633	320	1.2619	320	1.2887	320	1.26	320	1.3867	320	1.6149	320	1.4856			320	1.5316	320	2.7744
	120.601			456.179			226.345			95.534			219.725			175.784					330	1.5289	330	1.455	330	1.5563	330	1.4767	330	1.269	330	1.2624	330	1.2972	330	1.2682	330	1.3932	330	1.6236	330	1.4959			330	1.5915	330	2.6402
	106.395			277.974			955.953			1811.81			1160.65			568.14					340	1.5403	340	1.4669	340	1.5603	340	1.4873	340	1.2746	340	1.2634	340	1.3062	340	1.2759	340	1.4026	340	1.6312	340	1.5057			340	1.5481	340	2.7252
	85.2776			66.6655			61.3068			105.472			2301.75			607.732					350	1.5512	350	1.4769	350	1.5684	350	1.4979	350	1.2822	350	1.2672	350	1.3142	350	1.2845	350	1.4091	350	1.6383	350	1.515			350	1.5404	350	2.7093
	156.859			23.667			69.9396			658.299			701.204			2799.99					360	1.5612	360	1.4878	360	1.5745	360	1.5075	360	1.2874	360	1.272	360	1.3236	360	1.2922	360	1.4199	360	1.6459	360	1.5263			360	1.4888	360	2.7252
	93.4529			131.284			112.511			3005.25			1863.48			528.539					370	1.5731	370	1.4997	370	1.5796	370	1.5171	370	1.2935	370	1.2788	370	1.3326	370	1.3008	370	1.4264	370	1.6561	370	1.5371			370	1.5108	370	2.5439
	50.6917			155.403			50.0047			1475.83			828.614			355.902					380	1.5826	380	1.5111	380	1.5861	380	1.5286	380	1.2992	380	1.2865	380	1.341	380	1.309	380	1.4363	380	1.6632	380	1.5469			380	1.5322	380	2.6635
	16.8972			35.4682			21.2887			698.751			1291.75			789.239					390	1.5936	390	1.5225	390	1.5902	390	1.5387	390	1.3049	390	1.2937	390	1.35	390	1.3167	390	1.4433	390	1.6698	390	1.5557			390	1.4982	390	2.7372
	101.007			120.002			398.228			473.687			156.177			376.161					400	1.6045	400	1.5334	400	1.5962	400	1.5493	400	1.3124	400	1.3014	400	1.359	400	1.3248	400	1.4503	400	1.678	400	1.5651			400	1.5163	400	2.4974
	62.6901			67.7585			682.729			2856.81			420.73			246.297					410	1.6159	410	1.5448	410	1.6028	410	1.5589	410	1.3205	410	1.3091	410	1.3679	410	1.3339	410	1.4601	410	1.6856	410	1.5754			410	1.5119	410	2.5286
	126.248			276.934			186.788			1109.56			91.5663			1355.31					420	1.6273	420	1.5548	420	1.6109	420	1.5681	420	1.328	420	1.3158	420	1.3754	420	1.3416	420	1.4685	420	1.6922	420	1.5847			420	1.5382	420	2.702
	53.2764			124.587			179.065			73.184			240.859			359.83					430	1.6382	430	1.5667	430	1.6175	430	1.5768	430	1.3365	430	1.3235	430	1.3858	430	1.3498	430	1.4765	430	1.6998	430	1.595			430	1.5256	430	3.1357
	45.8191			369.04			104.905			91.8255			101.3			1143.32					440	1.6492	440	1.5772	440	1.6271	440	1.5869	440	1.3446	440	1.3312	440	1.3943	440	1.3584	440	1.4844	440	1.708	440	1.6053			440	1.5185	440	3.068
	77.3243			109.257			91.3247			148.155			1213.74			371.497					450	1.6619	450	1.5881	450	1.6352	450	1.5975	450	1.3507	450	1.3389	450	1.4014	450	1.3661	450	1.4928	450	1.7141	450	1.6161			450	1.4976	450	3.0029
	70.7456			535.902			697.782			85.6259			1182.97			528.143					460	1.6715	460	1.5995	460	1.6422	460	1.6071	460	1.3583	460	1.3461	460	1.4098	460	1.3756	460	1.5012	460	1.7207	460	1.6254			460	1.5048	460	3.068
	121.848			250.912			115.004			362.598			1118.76			1742.2					470	1.6838	470	1.6095	470	1.6493	470	1.6154	470	1.3644	470	1.3534	470	1.4193	470	1.3838	470	1.5115	470	1.7288	470	1.6357			470	1.508	470	2.8222
	207.32			526.87			134.575			113.172			301.238			1041.48					480	1.6952	480	1.6205	480	1.6564	480	1.626	480	1.372	480	1.3606	480	1.4273	480	1.391	480	1.5195	480	1.7369	480	1.645			480	1.507	480	2.7485
	137.762			559.335			31.8719			166.102			632.141			1161.35					490	1.7075	490	1.6314	490	1.664	490	1.6379	490	1.3791	490	1.3697	490	1.4362	490	1.4001	490	1.5298	490	1.7446	490	1.6548			490	1.4993	490	2.9311
	128.665			199.414			193.987			53.6038			147.307			4044.39					500	1.7198	500	1.6419	500	1.6726	500	1.6462	500	1.3866	500	1.3765	500	1.4438	500	1.4092	500	1.5368	500	1.7517	500	1.6641			500	1.5113	500	2.7266
	97.7569			119.147			150.482			256.448			415.089			1842.34					510	1.7289	510	1.6533	510	1.6802	510	1.6558	510	1.3932	510	1.3851	510	1.4523	510	1.4182	510	1.5452	510	1.7583	510	1.6744			510	1.5009	510	3.072
	66.7136			309.403			200.117			151.54			1296.86			579.634					520	1.7412	520	1.6637	520	1.6883	520	1.6664	520	1.3994	520	1.3909	520	1.4607	520	1.4264	520	1.5545	520	1.7649	520	1.6838			520	1.4817	520	2.8043
	261.384			39.5097			1604.66			777.753			1034.14			922.14					530	1.7522	530	1.6738	530	1.6953	530	1.6756	530	1.405	530	1.4005	530	1.4697	530	1.4359	530	1.5625	530	1.7725	530	1.6936			530	1.4998	530	2.868
	97.4127			499.002			500.608			1236.87			98.8811			2349.35					540	1.764	540	1.6852	540	1.7044	540	1.6852	540	1.4126	540	1.4078	540	1.4786	540	1.4445	540	1.5723	540	1.7817	540	1.7039			540	1.4932	540	2.6887
	28.9785			250.729			26.3713			428.942			72.5715			182.773					550	1.7749	550	1.6943	550	1.71	550	1.6958	550	1.4187	550	1.4159	550	1.489	550	1.4531	550	1.5784	550	1.7903	550	1.7137			550	1.5316	550	2.7113
	53.9032			112.487			20.3504			449.81			272.298			1903.77					560	1.7859	560	1.7061	560	1.7166	560	1.7059	560	1.4258	560	1.4232	560	1.4956	560	1.4609	560	1.5868	560	1.7949	560	1.723			560	1.5366	560	2.7565
	89.8801			275.273			388.116			1639.92			433.359			310.339					570	1.7977	570	1.7162	570	1.7247	570	1.716	570	1.4315	570	1.4313	570	1.505	570	1.4704	570	1.5948	570	1.8025	570	1.7333			570	1.5487	570	2.6542
	20.4909			524.508			148.593			1549.18			282.34			234.853					580	1.8091	580	1.7275	580	1.7328	580	1.7261	580	1.4381	580	1.4386	580	1.514	580	1.4781	580	1.6022	580	1.8092	580	1.7431			580	1.4855	580	2.7365
	49.1782			160.179			325.191			1980.35			219.922			233.645					590	1.8187	590	1.7371	590	1.7388	590	1.7353	590	1.4443	590	1.4463	590	1.5229	590	1.4881	590	1.6092	590	1.8163	590	1.7529			590	1.5091	590	2.688
	57.5207			63.7074			47.6031			59.1866			130.753			114.471					600	1.8301	600	1.7481	600	1.7464	600	1.7467	600	1.4513	600	1.454	600	1.5319	600	1.4962	600	1.6172	600	1.8249	600	1.7627			600	1.4927	600	2.7923
	82.3724			156.03			92.9793			76.5927			105.263			1209.74					610	1.841	610	1.7585	610	1.7545	610	1.7573	610	1.4594	610	1.4612	610	1.5404	610	1.5044	610	1.6242	610	1.8305	610	1.7716			610	1.5119	610	2.9524
	28.9785			243.468			226.13			689.847			172.112			800.234					620	1.8519	620	1.769	620	1.7611	620	1.766	620	1.465	620	1.4689	620	1.5498	620	1.5135	620	1.6326	620	1.8402	620	1.7828			620	1.5552	620	2.9378
	93.4529			215.303			101.02			1265.5			100.442			2348.12					630	1.8647	630	1.7795	630	1.7681	630	1.777	630	1.4721	630	1.4771	630	1.5587	630	1.5225	630	1.6401	630	1.8478	630	1.7931			630	1.5245	630	2.7498
	66.0812			640.55			39.2346			137.827			291.341			369.299					640	1.8756	640	1.79	640	1.7737	640	1.7885	640	1.4806	640	1.4848	640	1.5672	640	1.5311	640	1.6476	640	1.8544	640	1.8025			640	1.4899	640	2.6954
	174.927			783.88			100.981			1021.77			438.136			214.183					650	1.8875	650	1.8005	650	1.7803	650	1.7986	650	1.4868	650	1.4939	650	1.5766	650	1.5397	650	1.6579	650	1.8605	650	1.8118			650	1.5042	650	2.6402
	90.9944			66.7344			51.3919			313.876			208.867			761.489					660	1.8998	660	1.8109	660	1.7863	660	1.8092	660	1.4948	660	1.5011	660	1.5847	660	1.5484	660	1.6654	660	1.8666	660	1.8226			660	1.524	660	2.7093
	37.1106			76.4173			166.31			128.77			114.199			3146.57					670	1.9116	670	1.8205	670	1.7934	670	1.8184	670	1.5014	670	1.5103	670	1.5936	670	1.5583	670	1.6719	670	1.8732	670	1.8319			670	1.5223	670	2.5466
	160.301			408.143			372.3			1621.2			258.897			290.815					680	1.923	680	1.8314	680	1.7995	680	1.8276	680	1.508	680	1.5165	680	1.603	680	1.567	680	1.6794	680	1.8808	680	1.8417			680	1.5684	680	2.6947
	66.7136			99.252			1209.8			91.9437			1784.8			181.95					690	1.9349	690	1.8424	690	1.8066	690	1.8367	690	1.517	690	1.5237	690	1.611	690	1.5806	690	1.6855	690	1.8895	690	1.8525			690	1.524	690	2.791
	104.484			234.542			31.8719			158.478			56.6015			705.215					700	1.9472	700	1.8533	700	1.8116	700	1.8464	700	1.5222	700	1.5314	700	1.6205	700	1.5942	700	1.6939	700	1.8951	700	1.8618			700	1.5091	700	2.6768
	76.2306			37.4821			652.38			333.972			127.422			1223.79					710	1.9572	710	1.8643	710	1.8187	710	1.8551	710	1.5274	710	1.5391	710	1.6294	710	1.601	710	1.7028	710	1.9017	710	1.8716			710	1.4938	710	2.7206
	35.0149			66.187			453.192			169.66			554.836			97.9104					720	1.9691	720	1.8743	720	1.8238	720	1.8666	720	1.534	720	1.5473	720	1.6384	720	1.6105	720	1.7112	720	1.9108	720	1.8809			720	1.5037	720	2.692
	49.5185			105.842			335.279			329.117			1040.24			1507.05					730	1.9805	730	1.8848	730	1.8308	730	1.8767	730	1.5416	730	1.5536	730	1.6473	730	1.62	730	1.7172	730	1.9169	730	1.8922			730	1.5102	730	2.6781
	89.9735			357.876			471.389			446.835			39.5322			296.86					740	1.9905	740	1.8943	740	1.8379	740	1.8854	740	1.5487	740	1.5613	740	1.6553	740	1.6277	740	1.7243	740	1.9246	740	1.9015			740	1.5141	740	2.6774
	100.468			198.198			52.2214			76.1407			292.458			360.302					750	2.0019	750	1.9066	750	1.844	750	1.8955	750	1.5548	750	1.5675	750	1.6652	750	1.6345	750	1.7322	750	1.9312	750	1.9104			750	1.5596	750	2.6954
	38.8788			1735.82			81.4977			310.493			1589.9			376.327					760	2.0105	760	1.9189	760	1.8501	760	1.9065	760	1.5638	760	1.5757	760	1.6747	760	1.6413	760	1.7383	760	1.9363	760	1.9216			760	1.4932	760	2.694
	32.7855			106.618			81.0651			347.017			41.2728			119.527					770	2.0228	770	1.9281	770	1.8571	770	1.9166	770	1.5694	770	1.5829	770	1.6827	770	1.6495	770	1.7458	770	1.9464	770	1.9319			770	1.5124	770	2.6502
	92.5168			556.213			88.7936			207.608			95.4263			410.904					780	2.0324	780	1.9381	780	1.8647	780	1.9277	780	1.577	780	1.5921	780	1.6916	780	1.6576	780	1.7528	780	1.9536	780	1.9422			780	1.5201	780	2.7106
	52.4823			84.2061			220.993			34.9739			845.174			1422.99					790	2.0452	790	1.9495	790	1.8718	790	1.9378	790	1.5836	790	1.5988	790	1.701	790	1.6672	790	1.7612	790	1.9607	790	1.9506			790	1.5174	790	2.6535
	50.0247			107.953			332.175			110.236			1934.31			1405.69					800	2.0529	800	1.9609	800	1.8794	800	1.9479	800	1.5902	800	1.607	800	1.71	800	1.6749	800	1.7673	800	1.9673	800	1.9619			800	1.5075	800	2.6329
	48.8367			116.001			65.7947			224.71			127.304			2627.69					810	2.0629	810	1.9718	810	1.8854	810	1.9575	810	1.5969	810	1.6137	810	1.7194	810	1.683	810	1.7757	810	1.9734	810	1.9712			810	1.5009	810	2.7903
	20.2303			92.7159			75.1112			481.354			2446.35			2773.77					820	2.0748	820	1.9823	820	1.8905	820	1.9676	820	1.6035	820	1.6219	820	1.7279	820	1.6907	820	1.7827	820	1.9825	820	1.982			820	1.5026	820	2.6967
	296.679			542.676			69.2096			752.229			872.159			2126.88					830	2.0848	830	1.9923	830	1.8961	830	1.9782	830	1.611	830	1.6296	830	1.7369	830	1.6989	830	1.7892	830	1.9881	830	1.9913			830	1.5086	830	2.7923
	281.495			149.424			436.822			126.48			294.492			3582.49					840	2.0962	840	2.0032	840	1.9031	840	1.9873	840	1.6162	840	1.6373	840	1.7453	840	1.7071	840	1.7977	840	1.9942	840	1.9996			840	1.5997	840	2.6542
	34.6348			336.868			428.491			1405.03			1126.64			1309.87					850	2.1071	850	2.0137	850	1.9107	850	1.9979	850	1.6238	850	1.6445	850	1.7543	850	1.7152	850	1.8051	850	2.0024	850	2.0099			850	1.4927	850	2.6582
	347.902			347.537			149.519			949.702			1133.15			924.598					860	2.1167	860	2.0242	860	1.9183	860	2.0076	860	1.6323	860	1.6522	860	1.7632	860	1.7238	860	1.8131	860	2.0095	860	2.0192			860	1.5086	860	2.6821
	93.9167			196.411			97.7173			1374.54			93.6583			375.573					870	2.1276	870	2.0342	870	1.9244	870	2.019	870	1.6403	870	1.6599	870	1.7717	870	1.732	870	1.822	870	2.0181	870	2.0295			870	1.5174	870	2.5844
	117.434			57.2546			370.051			191.59			1364.01			372.299					880	2.1395	880	2.0447	880	1.932	880	2.0287	880	1.6469	880	1.6681	880	1.7802	880	1.7397	880	1.8304	880	2.0242	880	2.0389			880	1.485	880	2.5705
	66.8855			160.142			356.511			220.189			599.075			1668.03					890	2.1509	890	2.0543	890	1.9385	890	2.0383	890	1.6517	890	1.6758	890	1.7882	890	1.7474	890	1.8374	890	2.0319	890	2.0501			890	1.491	890	2.5931
	32.097			38.8062			285.479			378.25			124.774			2988.86					900	2.1609	900	2.0657	900	1.9426	900	2.0475	900	1.6587	900	1.683	900	1.7967	900	1.7565	900	1.8458	900	2.038	900	2.0595			900	1.4976	900	2.6143
	32.097			275.117			184.308			818.435			338.473			383.918					910	2.1728	910	2.0757	910	1.9502	910	2.0571	910	1.6654	910	1.6903													910	1.4872	910	2.6528
	29.3405			53.9521			304.916			48.5			618.291			1539.28					920	2.1819	920	2.0866	920	1.9593	920	2.0672	920	1.6734	920	1.698													920	1.4905	920	2.5625
	50.401			153.027			165.02			321.927			3389.35			205.194					930	2.1933	930	2.0971	930	1.9674	930	2.0764	930	1.6791	930	1.7057													930	1.5152	930	2.7046
	41.3233			419.982			1234.62			758.939			312.13			861.87					940	2.2042	940	2.1071	940	1.9714	940	2.087	940	1.6885	940	1.7139													940	1.5026	940	2.6608
	79.247			81.8729			514.626			243.225			620.824			1042.65					950	2.2156	950	2.1181	950	1.9785	950	2.0971	950	1.6951	950	1.7211													950	1.502	950	2.8621
	109.202			293.973			137.662			536.785			107.71			151.954					960	2.2265	960	2.1281	960	1.9866	960	2.1067	960	1.7031	960	1.7283													960	1.4812	960	2.7817
	83.1574			298.002			817.662			164.123			383.39			976.522					970	2.2393	970	2.139	970	1.9937	970	2.1178	970	1.7098	970	1.736													970	1.6376	970	2.6973
	110.551			109.802			22.5368			113.504			734.728			2385.34					980	2.2502	980	2.15	980	1.9992	980	2.1265	980	1.7169	980	1.7442													980	1.5009	980	2.7744
	139.807			141.357			214.779			1526.01			358.19			175.753					990	2.2593	990	2.16	990	2.0083	990	2.1361	990	1.723	990	1.7519													990	1.4905	990	2.6973
	63.7527			266.907			48.8187			1962.96			1551.58			256.647					1000	2.2707	1000	2.1714	1000	2.0124	1000	2.1471	1000	1.7296	1000	1.7596													1000	1.4916	1000	2.6097
	34.6348			127.415			481.976			1307.99			83.5038			252.392					1010	2.2803	1010	2.1814	1010	2.0169	1010	2.1577	1010	1.7372	1010	1.7673													1010	1.5305	1010	2.6123
	73.9978			532.936			264.335			750.799			137.103			4069.99					1020	2.2903	1020	2.1928	1020	2.028	1020	2.1673	1020	1.7443	1020	1.775													1020	1.4834	1020	2.5877
	32.097			951.759			81.4018			706.757			128.29			407.581					1030	2.3008	1030	2.2033	1030	2.0336	1030	2.177	1030	1.7494	1030	1.7822													1030	1.4993	1030	2.6097
	53.1273			663.865			53.1116			157.905			1239.77			325.744					1040	2.3108	1040	2.2133	1040	2.0407	1040	2.1866	1040	1.7556	1040	1.7904													1040	1.5207	1040	2.5632
	34.0181			545.067			76.2982			263.044			999.294			1408.08					1050	2.3213	1050	2.2247	1050	2.0478	1050	2.1958	1050	1.7636	1050	1.7966													1050	1.4877	1050	2.6223
	64.8501			186.316			147.966			113.504			1253.06			1705.99					1060	2.3327	1060	2.2343	1060	2.0533	1060	2.2064	1060	1.7698	1060	1.8053													1060	1.5031	1060	2.7133
	30.9783			318.912			34.1216			68.0598			183.222			1538.94					1070	2.3418	1070	2.2448	1070	2.0614	1070	2.216	1070	1.7783	1070	1.8135													1070	1.5091	1070	2.6748
	34.0181			466.886			119.107			395.203			892.633			238.857					1080	2.3537	1080	2.2566	1080	2.0665	1080	2.227	1080	1.7854	1080	1.8193													1080	1.4943	1080	2.5333
	24.0544			551.308			26.3713			130.325			954.485			82.2525					1090	2.3646	1090	2.2662	1090	2.0761	1090	2.2362	1090	1.7924	1090	1.8274													1090	1.5097	1090	2.6462
	42.0008			72.8522			159.416			187.212			1580.37			1852.36					1100	2.3755	1100	2.2748	1100	2.0816	1100	2.2449	1100	1.7995	1100	1.8351													1100	1.5042	1100	2.706
	54.1794			83.3732			239.391			1777.76			1640.15			3212.58					1110	2.3842	1110	2.2858	1110	2.0862	1110	2.256	1110	1.8066	1110	1.8424													1110	1.6184	1110	2.6508
	59.3981			322.655			373.894			1392.6			876.837			891.45					1120	2.3947	1120	2.2963	1120	2.0948	1120	2.2661	1120	1.8132	1120	1.8501													1120	1.4883	1120	2.8076
	90.784			653.876			95.974			299.118			1111.78			172.271					1130	2.4047	1130	2.3067	1130	2.1003	1130	2.2753	1130	1.8203	1130	1.8573													1130	1.4938	1130	2.8846
	37.5667			349.052			349.21			337.894			91.3955			374.686					1140	2.4161	1140	2.3168	1140	2.1054	1140	2.2849	1140	1.8269	1140	1.8655													1140	1.4927	1140	2.8348
	181.799			1244.25			33.7763			195.827			219.37			865.113					1150	2.4279	1150	2.3259	1150	2.1155	1150	2.2936	1150	1.835	1150	1.8722													1150	1.4817	1150	2.5891
	106.255			200.194			107.144			92.7665			616.617			698.715					1160	2.4389	1160	2.3368	1160	2.1216	1160	2.3037	1160	1.8406	1160	1.8794													1160	1.4806	1160	2.6336
	201.319			76.0127			454.841			42.5374			488.838			2504.08					1170	2.4489	1170	2.3468	1170	2.1261	1170	2.3134	1170	1.8487	1170	1.8871													1170	1.524	1170	2.5479
	58.8011			89.8434			28.7799			2199.65			1257.57			125.458					1180	2.4598	1180	2.3564	1180	2.1317	1180	2.3235	1180	1.8567	1180	1.8934													1180	1.4823	1180	2.6349
	48.1088			147.691			106.076			359.451			556.333			347.356					1190	2.4717	1190	2.3664	1190	2.1393	1190	2.3327	1190	1.8624	1190	1.9011													1190	1.4845	1190	2.712
	235.391			147.634			562.895			490.433			1609.36			274.483					1200	2.4822	1200	2.3765	1200	2.1438	1200	2.3414	1200	1.8699	1200	1.9088													1200	1.4888	1200	2.7226
	41.4937			118.95			427.835			149.548			1620.77			1738.26					1210	2.4945	1210	2.3874	1210	2.1534	1210	2.3506	1210	1.8775	1210	1.917													1210	1.4888	1210	2.6688
	62.9732			729.239			1366.79			562.469			2124.93			172.088					1220	2.5031	1220	2.3956	1220	2.1615	1220	2.3597	1220	1.8841	1220	1.9242													1220	1.4998	1220	2.6761
	40.4605			679.485			484.592			1027.42			365.44			619.74					1230	2.515	1230	2.4061	1230	2.1671	1230	2.3694	1230	1.8907	1230	1.9314													1230	1.4834	1230	2.6256
	80.3084			725.031			27.9535			53.6038			378.477			735.179					1240	2.5268	1240	2.4161	1240	2.1726	1240	2.379	1240	1.8983	1240	1.9391													1240	1.4718	1240	2.5891
	79.247			82.2137			164.247			76.1882			373.114			76.3226					1250	2.5364	1250	2.4261	1250	2.1812	1250	2.3882	1250	1.9044	1250	1.9458													1250	1.5783	1250	2.6236
	241.526			286.649			1013.44			62.1786			116.268			656.824					1260	2.5469	1260	2.4362	1260	2.1853	1260	2.3965	1260	1.912	1260	1.9535													1260	1.4839	1260	2.6123
	45.2363			144.304			48.8986			1769.07			247.349			3329.05					1270	2.5578	1270	2.4466	1270	2.1908	1270	2.407	1270	1.9191	1270	1.9632													1270	1.4834	1270	2.6874
	145.883			239.844			163.442			680.503			123.787			74.0487					1280	2.5683	1280	2.4553	1280	2.1989	1280	2.4158	1280	1.9257	1280	1.9675													1280	1.4866	1280	2.6907
	45.2363			47.7669			435.655			86.1316			59.2983			235.579					1290	2.5779	1290	2.4653	1290	2.209	1290	2.4268	1290	1.9337	1290	1.9761													1290	1.5377	1290	2.5944
	252.03			974.901			141.103			123.433			50.6259			1952.89					1300	2.5888	1300	2.4749	1300	2.2181	1300	2.4355	1300	1.9398	1300	1.9824													1300	1.5218	1300	2.6024
	393.452			140.214			289.505			180.731			314.461			1900.4					1310	2.5984	1310	2.4845	1310	2.2232	1310	2.4456	1310	1.9483	1310	1.9906													1310	1.5168	1310	2.777
	34.6348			158.574			1009.35			76.5672			101.599			186.141					1320	2.6089	1320	2.4949	1320	2.2267	1320	2.4543	1320	1.9554	1320	1.9978													1320	1.5157	1320	2.7312
	39.2208			85.3383			369.233			71.0259			213.352			4338.36					1330	2.6207	1330	2.5045	1330	2.2323	1330	2.4644	1330	1.9616	1330	2.0055													1330	1.4976	1330	2.6117
	160.577			518.54			358.37			232.123			122.192			883.701					1340	2.628	1340	2.515	1340	2.2374	1340	2.4736	1340	1.9682	1340	2.0127													1340	1.5476	1340	2.6728
	132.818			494.215			31.253			724.286			141.514			353.689					1350	2.6367	1350	2.5241	1350	2.2465	1350	2.4842	1350	1.9757	1350	2.0204													1350	1.508	1350	2.5931
	154.201			662.541			483.211			2040.34			588.059			405.114					1360	2.6467	1360	2.535	1360	2.2535	1360	2.492	1360	1.9809	1360	2.0262													1360	1.4949	1360	2.6077
	45.2363			335.393			68.0138			972.778			151.765			299.077					1370	2.6558	1370	2.5432	1370	2.2601	1370	2.5021	1370	1.989	1370	2.0334													1370	1.4801	1370	2.777
	37.5667			135.004			299.015			125.708			703.584			1294.28					1380	2.6658	1380	2.5542	1380	2.2652	1380	2.5122	1380	1.9956	1380	2.0421													1380	1.4866	1380	2.6754
	75.1333			106.444			77.8694			1694.42			676.512			667.078					1390	2.6736	1390	2.5628	1390	2.2712	1390	2.5228	1390	2.0008	1390	2.0503													1390	1.5393	1390	2.597
	40.4605			471.523			132.757			60.4569			1746.9			266.467					1400	2.6822	1400	2.5729	1400	2.2783	1400	2.5324	1400	2.0069	1400	2.0565													1400	1.5443	1400	2.6894
	92.54			65.4374			355.099			222.071			287.734			540.982					1410	2.6936	1410	2.5824	1410	2.2859	1410	2.543	1410	2.014	1410	2.0637													1410	1.5755	1410	2.704
	82.732			75.4744			520.028			168.482			540.641			312.292					1420	2.7023	1420	2.5911	1420	2.2915	1420	2.554	1420	2.0206	1420	2.07													1420	1.558	1420	2.6628
	8.40016			247.081			1002.46			56.7519			231.356			131.919					1430	2.7118	1430	2.602	1430	2.297	1430	2.565	1430	2.0277	1430	2.0791													1430	1.4806	1430	2.5977
	58.3191			133.773			179.361			52.2361			564.435			70.6734					1440	2.7246	1440	2.6125	1440	2.3021	1440	2.576	1440	2.0353	1440	2.0854													1440	1.4746	1440	2.6183
	43.8099			53.6969			271.461			775.31			325.178			1603.74					1450	2.7324	1450	2.6207	1450	2.3157	1450	2.5884	1450	2.0419	1450	2.0931													1450	1.5004	1450	2.6077
	134.665			465.316			57.0142			214.652			649.95			1969.99					1460	2.7406	1460	2.6307	1460	2.3218	1460	2.5999	1460	2.0485	1460	2.1003													1460	1.5163	1460	2.6329
	32.097			81.0651			170.223			226.103			78.2698			593.839					1470	2.751	1470	2.6389	1470	2.3269	1470	2.6118	1470	2.0546	1470	2.1071													1470	1.6211	1470	2.5745
	39.2208			906.559			42.3013			364.886			311.666			1005.4					1480	2.7597	1480	2.6494	1480	2.3334	1480	2.6224	1480	2.0608	1480	2.1138													1480	1.4828	1480	2.5864
	193.933			337.977			192.96			1495.73			91.7492			3412.73					1490	2.7679	1490	2.6599	1490	2.34	1490	2.6339	1490	2.0674	1490	2.1225													1490	1.4757	1490	2.6754
	215.967			447.313			1386.17			93.2723			139.797			3912.68					1500	2.7788	1500	2.6681	1500	2.3466	1500	2.6421	1500	2.0745	1500	2.1287													1500	1.4954	1500	2.5486
	80.6591			556.059			139.463			62.401			38.0209			697.805					1510	2.7889	1510	2.6781	1510	2.3521	1510	2.6522	1510	2.082	1510	2.1359													1510	1.5048	1510	2.6037
	101.082			472.075			731.271			776.945			111.887			187.389					1520	2.7984	1520	2.6877	1520	2.3562	1520	2.6591	1520	2.0896	1520	2.1432													1520	1.5311	1520	2.6269
	48.8367			121.782			705.119			48.1255			1760.06			279.313					1530	2.8094	1530	2.6973	1530	2.3678	1530	2.6688	1530	2.0948	1530	2.1504													1530	1.4932	1530	2.5625
	69.2695			171.271			135.849			165.677			387.743			445.041					1540	2.8153	1540	2.7064	1540	2.3708	1540	2.6766	1540	2.1028	1540	2.1571													1540	1.5284	1540	2.5897
	191.654			198.359			541.424			286.487			199.556			473.735					1550	2.8249	1550	2.7141	1550	2.3734	1550	2.6853	1550	2.1076	1550	2.1639													1550	1.513	1550	2.5871
	114.255			183.494			193.776			250.572			966.514			90.7244					1560	2.8353	1560	2.7246	1560	2.381	1560	2.6904	1560	2.1161	1560	2.1706													1560	1.4894	1560	2.5638
	26.2967			520.843			501.632			2240.53			1459.08			252.333					1570	2.8426	1570	2.7342	1570	2.3875	1570	2.6977	1570	2.1227	1570	2.1783													1570	1.4806	1570	2.609
	65.6074			36.3395			75.5262						77.6685			83.5102					1580	2.8536	1580	2.7424	1580	2.3936	1580	2.7083	1580	2.1288	1580	2.1845													1580	1.552	1580	2.6734
	177.321			69.04			166.697						573.863			983.076					1590	2.8627	1590	2.7529	1590	2.4007	1590	2.7184	1590	2.1354	1590	2.1922													1590	1.5843	1590	2.5618
	161.711			459.797			161.575						359.192			995.16					1600	2.8723	1600	2.7629	1600	2.4062	1600	2.7239	1600	2.1425	1600	2.2004													1600	1.5794	1600	2.706
	59.3981			113.424			341.668						343.93			513.29					1610	2.88	1610	2.7715	1610	2.4108	1610	2.7289	1610	2.1501	1610	2.2076													1610	1.5146	1610	2.8123
	95.7881			359.737			25.0024						329.901			179.891					1620	2.8877	1620	2.7811	1620	2.4148	1620	2.7377	1620	2.1557	1620	2.2134													1620	1.4861	1620	2.696
	236.938			115.719			61.3705						1447.31			116.794					1630	2.9005	1630	2.7898	1630	2.4285	1630	2.7445	1630	2.1619	1630	2.2211													1630	1.553	1630	2.6223
	184.994			335.708			42.7606						157.361			710.259					1640	2.9087	1640	2.7984	1640	2.43	1640	2.7537	1640	2.1699	1640	2.2269													1640	1.5256	1640	2.8455
	82.0468			209.475			36.4469						95.5802			2396.59					1650	2.9174	1650	2.8075	1650	2.4315	1650	2.7602	1650	2.1765	1650	2.2346													1650	1.6019	1650	2.6323
	98.608			170.609			95.5681						1382.03			81.8805					1660	2.926	1660	2.8171	1660	2.4371	1660	2.7698	1660	2.1827	1660	2.2418													1660	1.5415	1660	2.6429
	450.894			141.269			59.7577						111.792			78.3972					1670	2.9361	1670	2.8258	1670	2.4452	1670	2.7785	1670	2.1893	1670	2.2486													1670	1.5459	1670	2.6037
	79.247			406.847			151.483						142.822			2933.42					1680	2.9415	1680	2.834	1680	2.4558	1680	2.7886	1680	2.1969	1680	2.2553													1680	1.6546	1680	2.7219
	355.892			158.991			262.938						44.1983			2701.08					1690	2.9515	1690	2.8431	1690	2.4659	1690	2.7955	1690	2.2025	1690	2.263													1690	1.5251	1690	2.6661
	552.692			65.9726			661.774						360.527			774.744					1700	2.9625	1700	2.8527	1700	2.4699	1700	2.8061	1700	2.2106	1700	2.2702													1700	1.4954	1700	2.5778
	64.6321			466.037			249.741						529.608			946.131					1710	2.9725	1710	2.8609	1710	2.4684	1710	2.8153	1710	2.2162	1710	2.277													1710	1.6123	1710	2.7525
	264.492			415.764			149.076						420.841			321.954					1720	2.9821	1720	2.8691	1720	2.477	1720	2.8235	1720	2.2224	1720	2.2832													1720	1.5948	1720	2.7312
	147.326			325.66			811.44						194.297			165.444					1730	2.9898	1730	2.8791	1730	2.4846	1730	2.8304	1730	2.229	1730	2.2904													1730	1.5602	1730	2.5977
	129.755			124.049			409.949						1080.52			477.613					1740	2.9971	1740	2.8877	1740	2.4907	1740	2.8382	1740	2.2375	1740	2.2972													1740	1.5273	1740	2.6442
	202.198			53.4051			360.03						288.173			655.425					1750	3.0067	1750	2.8969	1750	2.4978	1750	2.8469	1750	2.2441	1750	2.3039													1750	1.4762	1750	2.6083
	222.252			421.861			121.115						787.461			383.215					1760	3.0163	1760	2.9051	1760	2.5038	1760	2.8557	1760	2.2502	1760	2.3116													1760	1.4702	1760	2.6077
	27.0897			226.674			42.7606						593.584			289.158					1770	3.0217	1770	2.9142	1770	2.5119	1770	2.8639	1770	2.2564	1770	2.3188													1770	1.5289	1770	2.5532
	45.7018			176.801			122.103						861.278			267.301					1780	3.0358	1780	2.9247	1780	2.518	1780	2.8736	1780	2.2635	1780	2.3256													1780	1.6601	1780	2.5937
	26.2967			94.8773			221.793						194.84			1712.64					1790	3.0422	1790	2.9329	1790	2.5175	1790	2.8823	1790	2.2672	1790	2.3313													1790	1.5503	1790	2.6588
	90.784			928.912			217.37						142.126			358.1					1800	3.0523	1800	2.9406	1800	2.5276	1800	2.8919	1800	2.2767	1800	2.3386													1800	1.626	1800	2.601
	148.614			637.511			63.805						947.559			823.414
	146.703			169.607			247.412						607.164			133.185
	122.366			449.631			187.603						189.347			235.826
	75.1333			398.921			1070.92						1138.09			2824.73
	97.4564			193.883			225.092						425.368			226.813
	455.445			1707.65			668.028						717.871			1872.29
	18.7833			172.776			324.869						1089.09			881.716
	30.2872			174.413			416.672						183.268			71.9577
	42.0008			55.1329			451.575						148.025			1850.12
	125.047			191.732			227.66						153.025			4284.29
	45.2363			81.0651			65.2581						1602.59			200.291
	35.6389			23.8835			752.617						861.544			1053.19
	58.8011			106.993			251.577						741.57			111.881
	42.5018			93.7589			594.746						309.73			185.209
	82.3901			528.347			122.21						170.921			155.695
	40.6346			131.522			187.121						778.718			676.535
	101.5			140.188			252.791						463.493			112.022
	115.971			242.279			37.5035						269.123			1241.05
	101.209			1747.21			106.845						546.722			526.48
	331.302			341.652			127.287						480.553			295.697
	278.967			61.0513			91.5134						183.319			543.004
	56.35			40.7009			238.245						4424.11			393.782
	38.6773			424.497			1116.12						215.782			155.21
	167.541			262.736			62.5059						732.126			341.024
	64.3038			56.213			48.3087						2586.1			261.847
	66.8855			589.595			399.473						1107.06			772.316
	62.9732			126.404			309.818						2648.74			4582.76
	81.2691			831.694			53.1116						100.175			251.609
	122.826			348.706			137.995						763.508			1187.48
	49.4112			170.864			88.8805						591.174			1180.79
	60.6908			161.164			901.019						97.8771			2960.73
	25.2005			214.099			304.081						720.193			2438.4
	42.0008			45.0736			415.146						2372.26			414.544
	39.9339			355.961			87.8091						639.424			1955.58
	40.6346			417.049			326.359						565.668			113.912
	52.1893			283.888			227.728						439.983			980.752
	71.2777			746.422			886.552						520.265			950.248
	35.4403			431.523			538.417						1499.78			683.066
	78.9794			199.37			240.557						93.5561			597.843
	312.399			774.59			614.98						81.664			616.52
	92.7828			83.1117			209.304						853.265			396.785
	55.8469			142.044			415.455						1073.88			91.4617
	63.7527			95.6156			453.71						411.267			1484.6
	111.504			126.41			327.946						1950.19			550.63
	105.789			1138.79			160.093						1805.52			369.945
	120.531			84.0466			60.2137						836.641			1659.83
	27.4914			39.2346			73.7993						279.004			1457.97
	33.0406			75.2794			103.125						593.154			279.83
	25.9192			410.019			228.784						862.387			114.129
	87.7049			239.902			86.7009						368.195			282.588
	84.3867			558.628			40.7009									405.282
	176.65			202.134			669.934									1308.35
	165.964			198.304			597.742									622.504
	97.7569			204.222			371.183									1777.72
	266.854			149.246			1223.53									288.804
	37.7834			309.496			42.3013									1863.94
	51.3501			105.925			958.951									458.951
	153.613			69.7306			400.32									1136.5
	72.5042			125.002			62.8177									507.006
	31.2108			194.272			243.775									785.153
	239.36			225.544			315.03									2984.21
	192.188			311.619			264.938									1805.9
	74.7848			559.332			314.244									131.577
	32.0078			316.97			181.571									3261.9
	125.447			280.58			825.075									217.27
	228.618			243.647			128.514									431.562
	124.918			135.327			144.981									578.645
	110.347			196.9			45.1602									1881.7
	20.4909			162.34			560.984									1189
	63.7527			318.13			237.28									649.172
	50.6917			168.634			112.745									1709.98
	49.3486			354.394			226.067									1292.48
	78.8366			399.494			1012.55									552.598
	138.249			488.623			100.803									1017.21
	79.149			61.3705			1054.48									753.949
	50.0247			282.683			87.7757									2067.76
	29.8352			362.381			598.046									1130.46
	141.313			315.774			631.92									1247.83
	60.9239			169.422			685.437									325.215
	135.488			179.323			40.0233									814.935
	31.2108			219.275			189.282									782.27
	161.228			190.842			282.543									545.688
	36.8836			869.989												1055.14
	127.637			284.975												410.023
	59.6704			57.0142												414.969
	58.677			184.064												116.31
	57.3745			604.598												156.688
	28.6873			259.018												103.409
	74.7848			41.2728												159.968
	55.7413			87.3574												946.486
	36.8836			130.879												658.668
	58.677			77.9697												636.195
	50.0247			100.883												545.465
	226.144			662.301												413.347
	27.4914			27.6725												133.806
	38.8788			124.148												78.141
	160.919			549.151												1761.09
	95.3213			306.784												1173.09
	156.613			99.7748												416.031
	97.7482			214.038												87.5738
	20.8967			94.5886												286.543
	73.3105			57.6276												2392.58
	226.308			315.36												3680.61
	64.7979			542.462												194.193
	73.881			367.653												1278.38
	102.7			145.158												1495.16
	41.7934			331.581												425.218
	133.006			642.795												110.862
	90.2531			903.751												714.078
	55.1354			323.489												607.942
	32.7855			48.2552												544.566
	72.5042			266.949												72.7174
	96.0235			76.3806												143.623
	23.8963			363.56												513.73
	33.7945			162.44												130.926
	49.3486			278.788												196.213
	42.7863			81.2577												245.24
	168.475			305.751												1164.13
	47.968			462.267												308.781
	36.8836			137.91												289.677
	78.8301			142.674												147.307
	250.063			377.407												257.535
	65.5709			33.7763												851.686
	232.801			48.8986												610.897
	53.4338			496.098												435.292
	109.123			35.0256												425.667
	118.281			17.6793												287.523
	176.65			405.358												391.795
	318.901			144.854												497.342
	172.319			343.429												3411.44
	115.041			432.942												280.634
	90.16			61.0513												371.201
	27.4914			30.1068												110.359
	45.8191			195.331												742.129
	91.0541			561.997												445.593
	71.5717			78.4733												103.777
	95.0566			241.285												1030.18
	148.082			203.613												2006.11
	50.6917			396.846												962.642
	64.7979			683.387												2337.94
	97.5347															220.398
	28.9785															3283.02
	142.732															940.016
	55.1354															246.716
	74.7848															2685.67
	79.5723															669.396
	73.881															477.801
	134.343															1659.47
	160.162															298.226
	22.0694															1501.99
	111.934															1420.03
	46.7265															969.456
	73.881															1699.6
	98.527															478.847
	75.3442															124.201
	77.9732															4515.93
	841.755															1391.78
	32.0078															1137.33
	41.7934															224.678
	32.7855															841.004
	11.5914															121.196
	45.08															866.73
	68.2073															367.093
	35.0149															609.993
	53.9032															308.138
	32.0078															2151.84
	53.2764															139.138
	104.965															97.4018
	54.6766															844.325
	55.7413															154.857
	196.713															296.453
	27.4914															304.245
	214.471															558.529
	69.6691															416.673
	42.7863															230.279
	66.0812															188.885
	37.7834															238.044
	102.782															63.9837
																6769.48
																67.1271
																928.902
																1826.71
																1269.33
																533.755
																590.358
																150.927
																188.021
																326.993
																201.79
																138.376
																271.754
																40.0008
																315.086
																2241.04
																200.551
																283.032
																136.238
																118.981
																116.484
																109.766
																1151.87
																695.851
																1147.68
																350.921
																2165.16
																118.201
																3242.26
																1820.72
																1850.36
																247.228
																294.29
																1758.73
																246.415
																71.9667
																104.375
																176.206
																160.496
																85.5712
																216.409
																895.148
																773.147
																1495.23
																364.636
																254.336
																2459.82
																544.204
																549.407
																5029.33
																668.223
																105.358
																2233.38
																895.489
																1222.07
																407.393
																899.523
																579.879
																1040.49
																399.253
																540.407
																980.2
																757.634
																188.218
																327.942
																905.631
																609.944
																492.439
																100.411
																4561.02
																648.178
																2805.67
																767.923
																239.433
																780.764
																132.016
																209.179
																215.354
																1030.29
																383.323
																1344.98
																805.508
																396.597
																196.557
																1648.2
																1503.63
																1066.22
																272.061
																180.25
																270.415
																517.47
																816.634
																171.679
																2820.62
																720.706
																77.4332
																110.3
																109.858
																668.603
																399.137
																703.948
																368.916
																3000.03
																833.084
																329.426
																1937.51
																139.304
																1022.3
																322.055
																478.789
																885.759
																465.231
																392.818
																1758.51
																494.797
																544.132
																125.708
																131.405
																798.591
																174.117
																149.1
																991.92
																1286.7
																1910.46
																860.798
																392.627
																2144.32
																219.251
																875.384
																1832.28
																132.146
																873.218
																692.629
																879.367
																408.965
																590.997
																509.63
																665.546
																572.489
																2342.27
																48.8187
																3152.81
																407.316
																1585.66
																112.684
																330.591
																332.834
																785.475
																370.894
																509.835
																2848.43
																1788.8
																743.411
																399.856
																102.039
																320.1
																49.5337
																1441.04
																1175.59
																679.975
																2725.98
																2802.04
																103.767
																1001.86
																71.432
																1315.95
																1134.34
																741.496
																450.403
																731.429
																286.035
																216.953
																2372.49
																389.98
																544.054
																1360.42
																854.311
																2747.52
																592.02
																2200.47
																107.652
																250.62
																1132.48
																1101.34
																776.714
																345.464
																903.514
																695.721
																3669.36
																211.647
																153.735
																175.522
																821.775
																965.204
																550.068
																1279.58
																540.455
																1297.97
																589.241
																1284.41
																511.74
																866.315
																8454.74
																500.955
																1394.33
																406.591
																2906.42
[truncated: 82 more rows]

## Sheet: Supplymentary Figure 8
Graph																			Inset
[truncated: 912 more rows]

[truncated: 15 more sheets: Supplymentary Figure 9, Supplementary Figure 12, Supplementary Figure 14, Supplementary Figure 16, Supplementary Figure 17, Supplymentary Figure 20, Supplymentary Figure 22, Supplymentary Figure 24, Supplymentary Figure 25, Supplymentary Figure 29, Supplymentary Figure 31, Supplymentary Figure 32, Supplymentary Figure 33, Supplymentray Figure 34, Supplymentary Figure 48]
